# Supplementary material for: Quantum ensembling methods for healthcare and life science
Source: Brief Bioinform. 2026 Jun 4;27(3):bbag280. doi: 10.1093/bib/bbag280 (PMC13236107; doi:10.1093/bib/bbag280)
Supplement: Supplementary_Material_Bbag280 [file supplementary_material_bbag280.zip]

Archive with 3 entries (3 files):
- BIB_Supp_Final_bbag280.tex
- Briefings___Quantum_Ensemble_Supp_bbag280.pdf
- Supplementary_Tables_bbag280.xlsx
