# Supplementary material for: Quantum ensembling methods for healthcare and life science
Source: Brief Bioinform. 2026 Jun 4;27(3):bbag280. doi: 10.1093/bib/bbag280 (PMC13236107; doi:10.1093/bib/bbag280)
Supplement: Supplementary_Material_Bbag280 [file supplementary_material_bbag280.zip › BIB_Supp_Final_bbag280.tex]

\documentclass[a4paper]{article}
%-----------------------------------------------------------------------------%
% Fonts and symbols:
%-----------------------------------------------------------------------------%
%\renewcommand{\familydefault}{\sfdefault}

%-----------------------------------------------------------------------------%
% Margins and page layout:
%-----------------------------------------------------------------------------%

\usepackage[margin=1in]{geometry}
\usepackage{hyperref}
\hypersetup{pdfpagemode=UseNone}
\frenchspacing

%-----------------------------------------------------------------------------%
% Theorem-like environments:
%-----------------------------------------------------------------------------%

\usepackage{xcolor}
\usepackage{siunitx}
\usepackage{algorithm}
\usepackage{algpseudocode}
% \theoremstyle{thmstyleone}%
\newtheorem{theorem}{Theorem}%  meant for continuous numbers
%%\newtheorem{theorem}{Theorem}[section]% meant for sectionwise numbers
%% optional argument [theorem] produces theorem numbering sequence instead of independent numbers for Proposition
\newtheorem{proposition}[theorem]{Proposition}%
%%\newtheorem{proposition}{Proposition}% to get separate numbers for theorem and proposition etc.
% \theoremstyle{thmstyletwo}%
\newtheorem{example}{Example}%
\newtheorem{remark}{Remark}%
% \theoremstyle{thmstylethree}%

\title{Supplementary Material: Quantum Ensembling methods for Healthcare and Life Science}
\author{Rhrissorrakrai et al.}


\begin{document}

\maketitle


\section*{Pseudo-code for variational training workflow}
In the following section we provide pseudocode for the variational training workflows (i.e. soft-voting, bagging, and boosting). The \textbf{ForwardPass$(x,\mathbf{\theta};n_s)$} of each learner encodes a classical feature ($x$) using amplitude encoding, executes the parameterized circuit ($\mathcal{U}(\mathbf{\theta})^{\ell}$), and assigns a label prediction $y^{\prime}$ using the state amplitudes of qubit [i] observed from $n_s$ shots. To simplify our presentation, we omit the parameter $n_s$ from \textbf{ForwardPass} as it is kept constant through the workflow, and distinguish the unique parameters of the $\ell$-th learner using the superscript $\mathbf{\theta}^{\ell}$.  The gradient update step uses the analytic gradient formula \cite{schuld2019evaluating}.  To compute the gradient in parameter space two forward passes are required: $\mathbf{\theta}_{i\pm}$ are the parameter vectors with the i-th element shifted by $\pm\pi$. 


\begin{algorithm}
\caption{Supervised training a soft-voting ensemble of $\ell$ learners on $n$ features, for $T_{MAX}$ steps using learning rate $\alpha$, and batch size $b$ }\label{alg:soft_vote}
\begin{algorithmic}[1]
\Procedure{SoftVotingEnsemble}{$\ell,n,T_{MAX},\alpha,b$}
\Function{ForwardPass}{$(x,\theta)$}
\State $y^{\prime}(x,\mathbf{\theta}) \gets \max{\bigl[|\langle0|\mathcal{U}(\mathbf{\theta})|\psi(x)\rangle|^2,|\langle1|\mathcal{U}(\mathbf{\theta})|\psi(x)\rangle|^2\bigr]}$
\EndFunction
\Function{LossGradient}{$\nabla_{y^{\prime}}\mathcal{L}$}
\State $\nabla_{y^{\prime}}\mathcal{L} \gets \frac{\partial\mathcal{L}(y,y^{\prime})}{\partial y^{\prime}}$ 
\EndFunction
\Function{ParameterGradient}{$\nabla_{\mathbf{\theta}}y^{\prime}(x,\mathbf{\theta})$}
\State $\frac{\partial y^{\prime}}{\partial {\mathbf{\theta}}_i} \gets \frac{1}{2}\bigl(\mathrm{\mathbf{ForwardPass}(x,\mathbf{\theta}_{i+})}-\mathrm{\mathbf{ForwardPass}(x,\mathbf{\theta}_{i-})}\bigr)$
\EndFunction
\State $\mathcal{X}\gets \mathcal{S}[i]$ \Comment{Load training features}
\State $y \gets \mathcal{Y}[i]$ \Comment{Load training labels}
\While{$t \leq T_{MAX}$}
\State $\mathcal{B} \gets (x_i,y_i)\sim \mathcal{X}\times \mathcal{Y}$ \Comment{Draw batch of $b$ samples}
\State $\mathbf{\Theta}(t) \gets \bigcup_\ell \mathbf{\theta}^{\ell}(t)$
\ForAll{$(x_i,y_i)$ in $\mathcal{B}$}
\State $y^{\prime}_{i}\gets \frac{1}{\ell}\sum_{\ell}\mathrm{\mathbf{ForwardPass}}(x_i,\theta^{\ell})$
\State $\mathbf{\Theta}(t+1) \gets \mathbf{\Theta}(t) -\alpha\nabla_{y_i^{\prime}}[\mathcal{L}(y_i,y_i^{\prime})]\nabla_{\mathbf{\theta}}[y_i^{\prime}(x,\mathbf{\theta})]$
\EndFor
\EndWhile
\EndProcedure
\end{algorithmic}
\end{algorithm}


\begin{algorithm}
\caption{Supervised training a bagged ensemble of $\ell$ learners on $n$ features, for $T_{MAX}$ steps using learning rate $\alpha$, and batch size $b$ }\label{alg:bagging}
\begin{algorithmic}[1]
\Procedure{BaggedEnsemble}{$\ell,n,T_{MAX},\alpha,b$}
\Function{ForwardPass}{$(x,\theta)$}
\State $y^{\prime}(x,\mathbf{\theta}) \gets \max{\bigl[|\langle0|\mathcal{U}(\mathbf{\theta})|\psi(x)\rangle|^2,|\langle1|\mathcal{U}(\mathbf{\theta})|\psi(x)\rangle|^2\bigr]}$
\EndFunction
\Function{LossGradient}{$\nabla_{y^{\prime}}\mathcal{L}$}
\State $\nabla_{y^{\prime}}\mathcal{L} \gets \frac{\partial\mathcal{L}(y,y^{\prime})}{\partial y^{\prime}}$ 
\EndFunction
\Function{ParameterGradient}{$\nabla_{\mathbf{\theta}}y^{\prime}(x,\mathbf{\theta})$}
\State $\frac{\partial y^{\prime}}{\partial {\mathbf{\theta}}_i} \gets \frac{1}{2}\bigl(\mathrm{\mathbf{ForwardPass}(x,\mathbf{\theta}_{i+})}-\mathrm{\mathbf{ForwardPass}(x,\mathbf{\theta}_{i-})}\bigr)$
\EndFunction
\State $\mathcal{X}\gets \mathcal{S}= \lbrace S_1, S_2,\dots,S_{\ell}\rbrace$ \Comment{Load training features and partition into $\ell$ subsets}
\State $y \gets \mathcal{Y}=\lbrace y_1, y_2, \dots, y_{\ell}\rbrace$ \Comment{Load training labels and partition into $\ell$ subsets}

\For{$i$ in $1\dots\ell$} \Comment{Train i-th learner on i-th subset}
\While{$t \leq T_{MAX}$}
\State $\mathcal{B} \gets (x_j,y_j)\sim \mathcal{X}_i\times \mathcal{Y}_i$ \Comment{Draw batch of $b$ samples}
\ForAll{$(x_k,y_k)$ in $\mathcal{B}$}
\State $y^{\prime}_{k}\gets \mathrm{\mathbf{ForwardPass}}(x_k,\theta^{i})$
\State $\mathbf{\theta}^{i}(t+1) \gets \mathbf{\theta}^{i}(t)-\alpha\nabla_{y_i^{\prime}}[\mathcal{L}(y_i,y_i^{\prime})] \nabla_{\mathbf{\theta}^{i}}[y_i^{\prime}(x,\mathbf{\theta}^{i})]$
\EndFor
\EndWhile
\EndFor
\EndProcedure
\end{algorithmic}
\end{algorithm}

\begin{algorithm}
\caption{Boosted supervised training an ensemble of $\ell$ learners on $n$ features, for $T_{MAX}$ steps using learning rate $\alpha$, and batch size $b$ }\label{alg:boosting}
\begin{algorithmic}[1]
\Procedure{BoostedEnsemble}{$\ell,n,T_{MAX},\alpha,b$}
\Function{ForwardPass}{$(x,\theta)$}
\State $y^{\prime}(x,\mathbf{\theta}) \gets \max{\bigl[|\langle0|\mathcal{U}(\mathbf{\theta})|\psi(x)\rangle|^2,|\langle1|\mathcal{U}(\mathbf{\theta})|\psi(x)\rangle|^2\bigr]}$
\EndFunction
\Function{LossGradient}{$\nabla_{y^{\prime}}\mathcal{L}$}
\State $\nabla_{y^{\prime}}\mathcal{L} \gets \frac{\partial\mathcal{L}(y,y^{\prime};w)}{\partial y^{\prime}}$ 
\EndFunction
\Function{ParameterGradient}{$\nabla_{\mathbf{\theta}}y^{\prime}(x,\mathbf{\theta})$}
\State $\frac{\partial y^{\prime}}{\partial {\mathbf{\theta}}_i} \gets \frac{1}{2}\bigl(\mathrm{\mathbf{ForwardPass}(x,\mathbf{\theta}_{i+})}-\mathrm{\mathbf{ForwardPass}(x,\mathbf{\theta}_{i-})}\bigr)$
\EndFunction
\State $\mathcal{X}\gets \mathcal{S}= \lbrace S_1, S_2,\dots,S_{\ell}\rbrace$ \Comment{Load training features, partition into subsets}
\State $\mathcal{W}(t=0) \gets 1/|\mathcal{X}|$ \Comment{Assign equal importance weight}
\State $y \gets \mathcal{Y}=\lbrace y_1, y_2, \dots, y_{\ell}\rbrace$ \Comment{Load training labels, partition into $\ell$ subsets}
\For{$i$ in $1\dots\ell$} \Comment{Train i-th learner on i-th subset}
\While{$t \leq T_{MAX}$}
\State $\mathcal{B} \gets (x_j,y_j,w_j)\sim \mathcal{X}_i\times \mathcal{Y}_i \times \mathcal{W}_i$ \Comment{Draw batch of $b$ samples}
\ForAll{$(x_k,y_k,w_k)$ in $\mathcal{B}$}
\State $y^{\prime}_{k}\gets \mathrm{\mathbf{ForwardPass}}(x_k,\theta^{i})$
\State $\mathbf{\theta}^{i}(t+1) \gets \mathbf{\theta}^{i}(t)-\alpha\nabla_{y_i^{\prime}}[\mathcal{L}(y_i,y_i^{\prime};w_i)] \nabla_{\mathbf{\theta}^{i}}[y_i^{\prime}(x,\mathbf{\theta}^{i})]$
\State $\epsilon[t] \gets \mathrm{Pr}[y_i^{\prime}\neq y_i ], i \in \mathcal{X}$
\State $\alpha_t \gets \frac{1}{2}\ln{\frac{1-\epsilon[t]}{\epsilon[t]}}$
\For{$w_i$ in $\mathcal{W}$} \Comment{update weights for all samples}
    \If{$y_i^{\prime} = y_i$}
        \State $w_i \gets w_i e^{-\alpha(t)}$
    \Else
        \State $w_i \gets w_i e^{\alpha(t)}$
    \EndIf
   
\EndFor
\EndFor
\EndWhile
\EndFor
\EndProcedure
\end{algorithmic}
\end{algorithm}

\clearpage

\bibliographystyle{unsrt}
\bibliography{reference}

\end{document}
