# Supplementary material for: Quantum ensembling methods for healthcare and life science
Source: Brief Bioinform. 2026 Jun 4;27(3):bbag280. doi: 10.1093/bib/bbag280 (PMC13236107; doi:10.1093/bib/bbag280)
Supplement: Supplementary_Material_Bbag280 [file supplementary_material_bbag280.zip › Supplementary_Tables_bbag280.xlsx]

## Sheet: Blobs
Supplementary Table 1A. Performance comparison between all methods and classical baselines for blobs datasets. The method configuration with the maximum median metric perfromance is ccompared to a random forest and XGBoost baseline. The median and standard deviation of the resepctive metric value is shown for the method and baseline. The t-statistic and p-value from a one-tailed t-test are provid…
Method	Baseline	Dataset	Metric	Median method	Median baseline	Std. dev. method	Std. dev. baseline	t statistic	p-value
random forest	xgb	100.0:0.5:0.3:0.5	brier	0.293	0.366	0	0	-3904340711904610	0
random forest	xgb	100.0:0.5:0.5:0.3	brier	0.191	0.2	0	0	-inf	0
random forest	xgb	100.0:0.5:0.5:1.0	brier	0.286	0.291	0	0	-274890585725870	0
random forest	xgb	100.0:0.5:0.3:1.0	brier	0.265	0.275	0	0	-inf	0
random forest	xgb	100.0:0.5:1.0:0.3	brier	0.056	0.069	0	0	-inf	0
random forest	xgb	100.0:0.3:1.0:0.3	brier	0.006	0.021	0	0	-inf	0
xgb	random forest	100.0:0.5:0.3:0.3	brier	0.23	0.249	0	0	-2016900669346460	0
xgb	random forest	100.0:0.5:1.0:1.0	brier	0.23	0.249	0	0	-2016900669346460	0
xgb	random forest	100.0:0.3:0.5:1.0	brier	0.221	0.221	0	0	-inf	0
xgb	random forest	100.0:0.3:0.5:0.3	brier	0.123	0.151	0	0	-inf	0
xgb	random forest	100.0:0.3:0.5:0.5	brier	0.23	0.249	0	0	-2016900669346460	0
xgb	random forest	100.0:0.3:1.0:1.0	brier	0.23	0.249	0	0	-2016900669346460	0
xgb	random forest	100.0:0.3:1.0:0.5	brier	0.045	0.046	0	0	-inf	0
xgb	random forest	100.0:0.3:0.3:0.5	brier	0.312	0.334	0	0	-inf	0
xgb	random forest	100.0:0.3:0.3:0.3	brier	0.23	0.249	0	0	-2016900669346460	0
xgb	random forest	100.0:0.3:0.3:1.0	brier	0.122	0.123	0	0	-291338171203022	0
xgb	random forest	100.0:0.5:0.5:0.5	brier	0.23	0.249	0	0	-2016900669346460	0
xgb	random forest	100.0:0.5:1.0:0.5	brier	0.119	0.121	0	0	-291439469164733	0
random forest	xgb	100.0:0.3:0.5:1.0	Accuracy	0.7	0.65	0	0	1351079888211140	0
random forest	xgb	100.0:0.5:0.3:0.5	Accuracy	0.6	0.5	0	0	2702159776422290	0
random forest	xgb	100.0:0.3:0.3:0.5	Accuracy	0.5	0.45	0	0	inf	0
random forest	xgb	100.0:0.3:1.0:0.3	Accuracy	1	0.95	0	0	1351079888211150	0
xgb	random forest	100.0:0.3:0.5:0.3	Accuracy	0.85	0.75	0	0	inf	0
QEC	xgb	100.0:0.3:0.5:1.0	Accuracy	0.75	0.65	0.055	0	5.46	0
QEC	random forest	100.0:0.3:0.5:0.3	Accuracy	0.8	0.75	0.021	0	9	0
QEC	xgb	100.0:0.3:0.3:0.5	Accuracy	0.55	0.45	0.06	0	5.019	0
QEC	random forest	100.0:0.3:0.3:1.0	Accuracy	0.9	0.85	0.021	0	6	0
QEC	xgb	100.0:0.3:0.3:1.0	Accuracy	0.9	0.85	0.021	0	6	0
QEC	xgb	100.0:0.3:1.0:0.3	Accuracy	1	0.95	0.024	0	4.583	0
random forest	xgb	100.0:0.3:0.5:1.0	F1 Score	0.697	0.649	0	0	inf	0
random forest	xgb	100.0:0.5:0.3:0.5	F1 Score	0.583	0.495	0	0	inf	0
random forest	xgb	100.0:0.3:0.3:0.5	F1 Score	0.495	0.449	0	0	inf	0
random forest	xgb	100.0:0.3:1.0:0.3	F1 Score	1	0.95	0	0	1354466053344510	0
xgb	random forest	100.0:0.5:0.3:0.3	F1 Score	0.596	0.583	0	0	inf	0
xgb	random forest	100.0:0.5:1.0:1.0	F1 Score	0.596	0.583	0	0	inf	0
xgb	random forest	100.0:0.3:0.5:0.3	F1 Score	0.85	0.749	0	0	inf	0
xgb	random forest	100.0:0.3:0.5:0.5	F1 Score	0.596	0.583	0	0	inf	0
xgb	random forest	100.0:0.3:1.0:1.0	F1 Score	0.596	0.583	0	0	inf	0
xgb	random forest	100.0:0.3:0.3:0.3	F1 Score	0.596	0.583	0	0	inf	0
xgb	random forest	100.0:0.5:0.5:0.5	F1 Score	0.596	0.583	0	0	inf	0
QEC	xgb	100.0:0.3:0.5:1.0	F1 Score	0.749	0.649	0.057	0	5.203	0
QEC	random forest	100.0:0.3:0.5:0.3	F1 Score	0.8	0.749	0.021	0	8.915	0
QEC	xgb	100.0:0.3:0.3:0.5	F1 Score	0.549	0.449	0.059	0	4.67	0
QEC	random forest	100.0:0.3:0.3:1.0	F1 Score	0.9	0.85	0.021	0	6	0
QEC	xgb	100.0:0.3:0.3:1.0	F1 Score	0.9	0.85	0.021	0	6	0
QEC	xgb	100.0:0.3:1.0:0.3	F1 Score	1	0.95	0.024	0	4.583	0
soft voting	xgb	100.0:0.5:0.3:0.5	brier	0.261	0.366	0.101	0	-3.185	0.001
QEC	random forest	100.0:0.5:1.0:0.5	Accuracy	0.9	0.85	0.026	0	3.674	0.001
QEC	xgb	100.0:0.5:1.0:0.5	Accuracy	0.9	0.85	0.026	0	3.674	0.001
QEC	random forest	100.0:0.5:1.0:0.5	F1 Score	0.9	0.85	0.026	0	3.674	0.001
QEC	xgb	100.0:0.5:1.0:0.5	F1 Score	0.9	0.85	0.026	0	3.674	0.001
soft voting	xgb	100.0:0.3:0.3:0.5	Accuracy	0.75	0.45	0.228	0	2.891	0.002
soft voting	xgb	100.0:0.3:0.3:0.5	F1 Score	0.744	0.449	0.229	0	2.87	0.002
adaboosted	xgb	100.0:0.5:0.3:0.5	brier	0.281	0.366	0.101	0	-2.776	0.003
bagging	xgb	100.0:0.5:0.3:0.5	brier	0.292	0.366	0.081	0	-2.891	0.003
adaboosted	xgb	100.0:0.3:0.3:0.5	Accuracy	0.65	0.45	0.222	0	2.621	0.005
bagging	xgb	100.0:0.3:0.3:0.5	Accuracy	0.65	0.45	0.229	0	2.54	0.006
adaboosted	xgb	100.0:0.3:0.3:0.5	F1 Score	0.649	0.449	0.229	0	2.465	0.007
bagging	xgb	100.0:0.3:0.3:0.5	F1 Score	0.649	0.449	0.229	0	2.504	0.007
QEC	random forest	100.0:0.3:0.5:1.0	Accuracy	0.75	0.7	0.055	0	2.586	0.009
QEC	random forest	100.0:0.3:0.5:1.0	F1 Score	0.749	0.697	0.057	0	2.538	0.01
QEC	random forest	100.0:0.5:0.3:1.0	F1 Score	0.721	0.642	0.082	0	2.49	0.011
QEC	xgb	100.0:0.5:0.3:1.0	F1 Score	0.721	0.642	0.082	0	2.49	0.011
QEC	random forest	100.0:0.3:0.3:0.5	Accuracy	0.55	0.5	0.06	0	2.377	0.014
soft voting	xgb	100.0:0.5:0.3:0.5	F1 Score	0.744	0.495	0.229	0	2.233	0.014
soft voting	random forest	100.0:0.3:0.3:0.5	F1 Score	0.744	0.495	0.229	0	2.233	0.014
soft voting	random forest	100.0:0.3:0.3:0.5	brier	0.261	0.334	0.101	0	-2.192	0.015
soft voting	xgb	100.0:0.5:0.3:0.5	Accuracy	0.75	0.5	0.228	0	2.2	0.015
soft voting	random forest	100.0:0.3:0.3:0.5	Accuracy	0.75	0.5	0.228	0	2.2	0.015
QEC	random forest	100.0:0.5:0.3:1.0	Accuracy	0.725	0.65	0.081	0	2.343	0.015
QEC	xgb	100.0:0.5:0.3:1.0	Accuracy	0.725	0.65	0.081	0	2.343	0.015
QEC	random forest	100.0:0.3:0.3:0.5	F1 Score	0.549	0.495	0.059	0	2.186	0.021
adaboosted	xgb	100.0:0.5:0.3:0.5	Accuracy	0.65	0.5	0.222	0	1.912	0.029
adaboosted	random forest	100.0:0.3:0.3:0.5	Accuracy	0.65	0.5	0.222	0	1.912	0.029
bagging	xgb	100.0:0.5:0.3:0.5	F1 Score	0.649	0.495	0.229	0	1.866	0.032
bagging	random forest	100.0:0.3:0.3:0.5	F1 Score	0.649	0.495	0.229	0	1.866	0.032
bagging	xgb	100.0:0.5:0.3:0.5	Accuracy	0.65	0.5	0.229	0	1.851	0.033
bagging	random forest	100.0:0.3:0.3:0.5	Accuracy	0.65	0.5	0.229	0	1.851	0.033
QEC	random forest	100.0:0.5:1.0:0.3	Accuracy	0.9	0.9	0.024	0	1.964	0.033
QEC	xgb	100.0:0.5:1.0:0.3	Accuracy	0.9	0.9	0.024	0	1.964	0.033
QEC	random forest	100.0:0.5:1.0:0.3	F1 Score	0.9	0.9	0.024	0	1.964	0.033
QEC	xgb	100.0:0.5:1.0:0.3	F1 Score	0.9	0.9	0.024	0	1.964	0.033
adaboosted	xgb	100.0:0.5:0.3:0.5	F1 Score	0.649	0.495	0.229	0	1.826	0.035
adaboosted	random forest	100.0:0.3:0.3:0.5	F1 Score	0.649	0.495	0.229	0	1.826	0.035
adaboosted	random forest	100.0:0.3:0.3:0.5	brier	0.281	0.334	0.101	0	-1.785	0.038
bagging	random forest	100.0:0.3:0.3:0.5	brier	0.292	0.334	0.081	0	-1.669	0.051
soft voting	xgb	100.0:0.3:0.3:0.5	brier	0.261	0.312	0.101	0	-1.515	0.065
adaboosted	xgb	100.0:0.3:0.3:0.5	brier	0.281	0.312	0.101	0	-1.11	0.134
soft voting	random forest	100.0:0.5:0.3:0.3	F1 Score	0.744	0.583	0.229	0	1.019	0.155
soft voting	random forest	100.0:0.5:1.0:1.0	F1 Score	0.744	0.583	0.229	0	1.019	0.155
soft voting	random forest	100.0:0.5:0.3:0.5	F1 Score	0.744	0.583	0.229	0	1.019	0.155
soft voting	random forest	100.0:0.3:0.5:0.5	F1 Score	0.744	0.583	0.229	0	1.019	0.155
soft voting	random forest	100.0:0.3:1.0:1.0	F1 Score	0.744	0.583	0.229	0	1.019	0.155
soft voting	random forest	100.0:0.3:0.3:0.3	F1 Score	0.744	0.583	0.229	0	1.019	0.155
soft voting	random forest	100.0:0.5:0.5:0.5	F1 Score	0.744	0.583	0.229	0	1.019	0.155
soft voting	random forest	100.0:0.5:0.3:0.5	brier	0.261	0.293	0.101	0	-0.92	0.179
soft voting	xgb	100.0:0.5:0.3:0.3	F1 Score	0.744	0.596	0.229	0	0.845	0.2
soft voting	xgb	100.0:0.5:1.0:1.0	F1 Score	0.744	0.596	0.229	0	0.845	0.2
soft voting	xgb	100.0:0.3:0.5:0.5	F1 Score	0.744	0.596	0.229	0	0.845	0.2
soft voting	xgb	100.0:0.3:1.0:1.0	F1 Score	0.744	0.596	0.229	0	0.845	0.2
soft voting	random forest	100.0:0.5:0.5:1.0	F1 Score	0.744	0.596	0.229	0	0.845	0.2
soft voting	xgb	100.0:0.5:0.5:1.0	F1 Score	0.744	0.596	0.229	0	0.845	0.2
soft voting	xgb	100.0:0.3:0.3:0.3	F1 Score	0.744	0.596	0.229	0	0.845	0.2
soft voting	xgb	100.0:0.5:0.5:0.5	F1 Score	0.744	0.596	0.229	0	0.845	0.2
soft voting	xgb	100.0:0.5:0.5:1.0	brier	0.261	0.291	0.101	0	-0.839	0.201
bagging	xgb	100.0:0.3:0.3:0.5	brier	0.292	0.312	0.081	0	-0.835	0.204
soft voting	random forest	100.0:0.5:0.3:0.3	Accuracy	0.75	0.6	0.228	0	0.818	0.207
soft voting	xgb	100.0:0.5:0.3:0.3	Accuracy	0.75	0.6	0.228	0	0.818	0.207
soft voting	random forest	100.0:0.5:1.0:1.0	Accuracy	0.75	0.6	0.228	0	0.818	0.207
soft voting	xgb	100.0:0.5:1.0:1.0	Accuracy	0.75	0.6	0.228	0	0.818	0.207
soft voting	random forest	100.0:0.5:0.3:0.5	Accuracy	0.75	0.6	0.228	0	0.818	0.207
soft voting	random forest	100.0:0.3:0.5:0.5	Accuracy	0.75	0.6	0.228	0	0.818	0.207
soft voting	xgb	100.0:0.3:0.5:0.5	Accuracy	0.75	0.6	0.228	0	0.818	0.207
soft voting	random forest	100.0:0.3:1.0:1.0	Accuracy	0.75	0.6	0.228	0	0.818	0.207
soft voting	xgb	100.0:0.3:1.0:1.0	Accuracy	0.75	0.6	0.228	0	0.818	0.207
soft voting	random forest	100.0:0.5:0.5:1.0	Accuracy	0.75	0.6	0.228	0	0.818	0.207
soft voting	xgb	100.0:0.5:0.5:1.0	Accuracy	0.75	0.6	0.228	0	0.818	0.207
soft voting	random forest	100.0:0.3:0.3:0.3	Accuracy	0.75	0.6	0.228	0	0.818	0.207
soft voting	xgb	100.0:0.3:0.3:0.3	Accuracy	0.75	0.6	0.228	0	0.818	0.207
soft voting	random forest	100.0:0.5:0.5:0.5	Accuracy	0.75	0.6	0.228	0	0.818	0.207
soft voting	xgb	100.0:0.5:0.5:0.5	Accuracy	0.75	0.6	0.228	0	0.818	0.207
QEC	random forest	100.0:0.5:1.0:1.0	F1 Score	0.642	0.583	0.091	0	0.779	0.223
QEC	random forest	100.0:0.5:0.5:1.0	Accuracy	0.65	0.6	0.063	0	0.758	0.229
QEC	xgb	100.0:0.5:0.5:1.0	Accuracy	0.65	0.6	0.063	0	0.758	0.229
soft voting	random forest	100.0:0.5:0.5:1.0	brier	0.261	0.286	0.101	0	-0.68	0.249
QEC	random forest	100.0:0.5:0.5:0.5	F1 Score	0.619	0.583	0.076	0	0.689	0.25
bagging	random forest	100.0:0.5:0.3:0.3	F1 Score	0.649	0.583	0.229	0	0.648	0.259
bagging	random forest	100.0:0.5:1.0:1.0	F1 Score	0.649	0.583	0.229	0	0.648	0.259
bagging	random forest	100.0:0.5:0.3:0.5	F1 Score	0.649	0.583	0.229	0	0.648	0.259
bagging	random forest	100.0:0.3:0.5:0.5	F1 Score	0.649	0.583	0.229	0	0.648	0.259
bagging	random forest	100.0:0.3:1.0:1.0	F1 Score	0.649	0.583	0.229	0	0.648	0.259
bagging	random forest	100.0:0.3:0.3:0.3	F1 Score	0.649	0.583	0.229	0	0.648	0.259
bagging	random forest	100.0:0.5:0.5:0.5	F1 Score	0.649	0.583	0.229	0	0.648	0.259
adaboosted	random forest	100.0:0.5:0.3:0.3	F1 Score	0.649	0.583	0.229	0	0.609	0.272
adaboosted	random forest	100.0:0.5:1.0:1.0	F1 Score	0.649	0.583	0.229	0	0.609	0.272
adaboosted	random forest	100.0:0.5:0.3:0.5	F1 Score	0.649	0.583	0.229	0	0.609	0.272
adaboosted	random forest	100.0:0.3:0.5:0.5	F1 Score	0.649	0.583	0.229	0	0.609	0.272
adaboosted	random forest	100.0:0.3:1.0:1.0	F1 Score	0.649	0.583	0.229	0	0.609	0.272
adaboosted	random forest	100.0:0.3:0.3:0.3	F1 Score	0.649	0.583	0.229	0	0.609	0.272
adaboosted	random forest	100.0:0.5:0.5:0.5	F1 Score	0.649	0.583	0.229	0	0.609	0.272
QEC	random forest	100.0:0.5:1.0:1.0	Accuracy	0.65	0.6	0.082	0	0.58	0.285
QEC	xgb	100.0:0.5:1.0:1.0	Accuracy	0.65	0.6	0.082	0	0.58	0.285
QEC	random forest	100.0:0.5:0.3:0.3	F1 Score	0.649	0.583	0.126	0	0.564	0.29
adaboosted	random forest	100.0:0.5:0.3:0.5	brier	0.281	0.293	0.101	0	-0.516	0.303
adaboosted	random forest	100.0:0.5:0.3:0.3	Accuracy	0.65	0.6	0.222	0	0.493	0.311
adaboosted	xgb	100.0:0.5:0.3:0.3	Accuracy	0.65	0.6	0.222	0	0.493	0.311
adaboosted	random forest	100.0:0.5:1.0:1.0	Accuracy	0.65	0.6	0.222	0	0.493	0.311
adaboosted	xgb	100.0:0.5:1.0:1.0	Accuracy	0.65	0.6	0.222	0	0.493	0.311
adaboosted	random forest	100.0:0.5:0.3:0.5	Accuracy	0.65	0.6	0.222	0	0.493	0.311
adaboosted	random forest	100.0:0.3:0.5:0.5	Accuracy	0.65	0.6	0.222	0	0.493	0.311
adaboosted	xgb	100.0:0.3:0.5:0.5	Accuracy	0.65	0.6	0.222	0	0.493	0.311
adaboosted	random forest	100.0:0.3:1.0:1.0	Accuracy	0.65	0.6	0.222	0	0.493	0.311
adaboosted	xgb	100.0:0.3:1.0:1.0	Accuracy	0.65	0.6	0.222	0	0.493	0.311
adaboosted	random forest	100.0:0.5:0.5:1.0	Accuracy	0.65	0.6	0.222	0	0.493	0.311
adaboosted	xgb	100.0:0.5:0.5:1.0	Accuracy	0.65	0.6	0.222	0	0.493	0.311
adaboosted	random forest	100.0:0.3:0.3:0.3	Accuracy	0.65	0.6	0.222	0	0.493	0.311
adaboosted	xgb	100.0:0.3:0.3:0.3	Accuracy	0.65	0.6	0.222	0	0.493	0.311
adaboosted	random forest	100.0:0.5:0.5:0.5	Accuracy	0.65	0.6	0.222	0	0.493	0.311
adaboosted	xgb	100.0:0.5:0.5:0.5	Accuracy	0.65	0.6	0.222	0	0.493	0.311
bagging	xgb	100.0:0.5:0.3:0.3	F1 Score	0.649	0.596	0.229	0	0.474	0.318
bagging	xgb	100.0:0.5:1.0:1.0	F1 Score	0.649	0.596	0.229	0	0.474	0.318
bagging	xgb	100.0:0.3:0.5:0.5	F1 Score	0.649	0.596	0.229	0	0.474	0.318
bagging	xgb	100.0:0.3:1.0:1.0	F1 Score	0.649	0.596	0.229	0	0.474	0.318
bagging	random forest	100.0:0.5:0.5:1.0	F1 Score	0.649	0.596	0.229	0	0.474	0.318
bagging	xgb	100.0:0.5:0.5:1.0	F1 Score	0.649	0.596	0.229	0	0.474	0.318
bagging	xgb	100.0:0.3:0.3:0.3	F1 Score	0.649	0.596	0.229	0	0.474	0.318
bagging	xgb	100.0:0.5:0.5:0.5	F1 Score	0.649	0.596	0.229	0	0.474	0.318
bagging	random forest	100.0:0.5:0.3:0.3	Accuracy	0.65	0.6	0.229	0	0.471	0.319
bagging	xgb	100.0:0.5:0.3:0.3	Accuracy	0.65	0.6	0.229	0	0.471	0.319
bagging	random forest	100.0:0.5:1.0:1.0	Accuracy	0.65	0.6	0.229	0	0.471	0.319
bagging	xgb	100.0:0.5:1.0:1.0	Accuracy	0.65	0.6	0.229	0	0.471	0.319
bagging	random forest	100.0:0.5:0.3:0.5	Accuracy	0.65	0.6	0.229	0	0.471	0.319
bagging	random forest	100.0:0.3:0.5:0.5	Accuracy	0.65	0.6	0.229	0	0.471	0.319
bagging	xgb	100.0:0.3:0.5:0.5	Accuracy	0.65	0.6	0.229	0	0.471	0.319
bagging	random forest	100.0:0.3:1.0:1.0	Accuracy	0.65	0.6	0.229	0	0.471	0.319
bagging	xgb	100.0:0.3:1.0:1.0	Accuracy	0.65	0.6	0.229	0	0.471	0.319
bagging	random forest	100.0:0.5:0.5:1.0	Accuracy	0.65	0.6	0.229	0	0.471	0.319
bagging	xgb	100.0:0.5:0.5:1.0	Accuracy	0.65	0.6	0.229	0	0.471	0.319
bagging	random forest	100.0:0.3:0.3:0.3	Accuracy	0.65	0.6	0.229	0	0.471	0.319
bagging	xgb	100.0:0.3:0.3:0.3	Accuracy	0.65	0.6	0.229	0	0.471	0.319
bagging	random forest	100.0:0.5:0.5:0.5	Accuracy	0.65	0.6	0.229	0	0.471	0.319
bagging	xgb	100.0:0.5:0.5:0.5	Accuracy	0.65	0.6	0.229	0	0.471	0.319
adaboosted	xgb	100.0:0.5:0.5:1.0	brier	0.281	0.291	0.101	0	-0.436	0.332
adaboosted	xgb	100.0:0.5:0.3:0.3	F1 Score	0.649	0.596	0.229	0	0.435	0.332
adaboosted	xgb	100.0:0.5:1.0:1.0	F1 Score	0.649	0.596	0.229	0	0.435	0.332
adaboosted	xgb	100.0:0.3:0.5:0.5	F1 Score	0.649	0.596	0.229	0	0.435	0.332
adaboosted	xgb	100.0:0.3:1.0:1.0	F1 Score	0.649	0.596	0.229	0	0.435	0.332
adaboosted	random forest	100.0:0.5:0.5:1.0	F1 Score	0.649	0.596	0.229	0	0.435	0.332
adaboosted	xgb	100.0:0.5:0.5:1.0	F1 Score	0.649	0.596	0.229	0	0.435	0.332
adaboosted	xgb	100.0:0.3:0.3:0.3	F1 Score	0.649	0.596	0.229	0	0.435	0.332
adaboosted	xgb	100.0:0.5:0.5:0.5	F1 Score	0.649	0.596	0.229	0	0.435	0.332
QEC	random forest	100.0:0.3:0.5:0.5	F1 Score	0.598	0.583	0.1	0	0.428	0.337
QEC	random forest	100.0:0.3:0.3:0.3	F1 Score	0.572	0.583	0.059	0	0.412	0.343
soft voting	xgb	100.0:0.5:0.3:1.0	brier	0.261	0.275	0.101	0	-0.346	0.365
QEC	xgb	100.0:0.5:1.0:1.0	F1 Score	0.642	0.596	0.091	0	0.339	0.369
QEC	random forest	100.0:0.5:0.5:1.0	F1 Score	0.59	0.596	0.063	0	0.326	0.374
QEC	xgb	100.0:0.5:0.5:1.0	F1 Score	0.59	0.596	0.063	0	0.326	0.374
adaboosted	random forest	100.0:0.5:0.5:1.0	brier	0.281	0.286	0.101	0	-0.277	0.391
QEC	random forest	100.0:0.5:0.3:0.3	Accuracy	0.65	0.6	0.12	0	0.264	0.397
QEC	xgb	100.0:0.5:0.3:0.3	Accuracy	0.65	0.6	0.12	0	0.264	0.397
QEC	xgb	100.0:0.5:0.3:0.3	F1 Score	0.649	0.596	0.126	0	0.246	0.404
soft voting	random forest	100.0:0.5:0.3:1.0	F1 Score	0.744	0.642	0.229	0	0.213	0.416
soft voting	xgb	100.0:0.5:0.3:1.0	F1 Score	0.744	0.642	0.229	0	0.213	0.416
QEC	random forest	100.0:0.5:0.5:0.5	Accuracy	0.625	0.6	0.076	0	0.208	0.419
QEC	xgb	100.0:0.5:0.5:0.5	Accuracy	0.625	0.6	0.076	0	0.208	0.419
QEC	xgb	100.0:0.5:0.5:0.5	F1 Score	0.619	0.596	0.076	0	0.164	0.436
soft voting	xgb	100.0:0.3:0.5:1.0	Accuracy	0.75	0.65	0.228	0	0.128	0.449
soft voting	random forest	100.0:0.5:0.3:1.0	Accuracy	0.75	0.65	0.228	0	0.128	0.449
soft voting	xgb	100.0:0.5:0.3:1.0	Accuracy	0.75	0.65	0.228	0	0.128	0.449
soft voting	xgb	100.0:0.3:0.5:1.0	F1 Score	0.744	0.649	0.229	0	0.115	0.454
bagging	random forest	100.0:0.5:0.3:0.5	brier	0.292	0.293	0.081	0	-0.103	0.459
QEC	xgb	100.0:0.3:0.5:0.5	F1 Score	0.598	0.596	0.1	0	0.03	0.488
soft voting	random forest	100.0:0.5:0.3:1.0	brier	0.261	0.265	0.101	0	-0.023	0.491
bagging	xgb	100.0:0.5:0.5:1.0	brier	0.292	0.291	0.081	0	-0.003	0.499
random forest	xgb	100.0:0.5:0.3:0.3	Accuracy	0.6	0.6	0	0	0	0.5
random forest	xgb	100.0:0.5:1.0:1.0	Accuracy	0.6	0.6	0	0	0	0.5
random forest	xgb	100.0:0.3:0.5:0.5	Accuracy	0.6	0.6	0	0	0	0.5
random forest	xgb	100.0:0.3:1.0:1.0	Accuracy	0.6	0.6	0	0	0	0.5
random forest	xgb	100.0:0.3:1.0:0.5	Accuracy	0.95	0.95	0	0	0	0.5
random forest	xgb	100.0:0.5:0.5:1.0	Accuracy	0.6	0.6	0	0	0	0.5
random forest	xgb	100.0:0.3:0.3:0.3	Accuracy	0.6	0.6	0	0	0	0.5
random forest	xgb	100.0:0.5:0.5:0.5	Accuracy	0.6	0.6	0	0	0	0.5
random forest	xgb	100.0:0.5:0.3:1.0	Accuracy	0.65	0.65	0	0	0	0.5
xgb	random forest	100.0:0.5:0.3:0.3	Accuracy	0.6	0.6	0	0	0	0.5
xgb	random forest	100.0:0.5:1.0:1.0	Accuracy	0.6	0.6	0	0	0	0.5
xgb	random forest	100.0:0.3:0.5:0.5	Accuracy	0.6	0.6	0	0	0	0.5
xgb	random forest	100.0:0.3:1.0:1.0	Accuracy	0.6	0.6	0	0	0	0.5
xgb	random forest	100.0:0.3:1.0:0.5	Accuracy	0.95	0.95	0	0	0	0.5
xgb	random forest	100.0:0.5:0.5:1.0	Accuracy	0.6	0.6	0	0	0	0.5
xgb	random forest	100.0:0.3:0.3:0.3	Accuracy	0.6	0.6	0	0	0	0.5
xgb	random forest	100.0:0.5:0.5:0.5	Accuracy	0.6	0.6	0	0	0	0.5
xgb	random forest	100.0:0.5:0.3:1.0	Accuracy	0.65	0.65	0	0	0	0.5
QEC	random forest	100.0:0.3:0.5:0.5	Accuracy	0.6	0.6	0.1	0	0	0.5
QEC	xgb	100.0:0.3:0.5:0.5	Accuracy	0.6	0.6	0.1	0	0	0.5
random forest	xgb	100.0:0.3:1.0:0.5	F1 Score	0.95	0.95	0	0	0	0.5
random forest	xgb	100.0:0.5:0.3:1.0	F1 Score	0.642	0.642	0	0	0	0.5
xgb	random forest	100.0:0.3:1.0:0.5	F1 Score	0.95	0.95	0	0	0	0.5
xgb	random forest	100.0:0.5:0.3:1.0	F1 Score	0.642	0.642	0	0	0	0.5
QEC	random forest	100.0:0.3:1.0:1.0	F1 Score	0.592	0.583	0.074	0	-0.054	0.521
adaboosted	xgb	100.0:0.5:0.3:1.0	brier	0.281	0.275	0.101	0	0.056	0.522
bagging	random forest	100.0:0.5:0.3:1.0	F1 Score	0.649	0.642	0.229	0	-0.159	0.563
bagging	xgb	100.0:0.5:0.3:1.0	F1 Score	0.649	0.642	0.229	0	-0.159	0.563
QCC	xgb	100.0:0.3:0.3:0.5	Accuracy	0.45	0.45	0.086	0	-0.183	0.572
bagging	random forest	100.0:0.5:0.5:1.0	brier	0.292	0.286	0.081	0	0.193	0.576
adaboosted	random forest	100.0:0.5:0.3:1.0	F1 Score	0.649	0.642	0.229	0	-0.199	0.579
adaboosted	xgb	100.0:0.5:0.3:1.0	F1 Score	0.649	0.642	0.229	0	-0.199	0.579
adaboosted	xgb	100.0:0.3:0.5:1.0	Accuracy	0.65	0.65	0.222	0	-0.217	0.586
adaboosted	random forest	100.0:0.5:0.3:1.0	Accuracy	0.65	0.65	0.222	0	-0.217	0.586
adaboosted	xgb	100.0:0.5:0.3:1.0	Accuracy	0.65	0.65	0.222	0	-0.217	0.586
bagging	xgb	100.0:0.3:0.5:1.0	Accuracy	0.65	0.65	0.229	0	-0.218	0.586
bagging	random forest	100.0:0.5:0.3:1.0	Accuracy	0.65	0.65	0.229	0	-0.218	0.586
bagging	xgb	100.0:0.5:0.3:1.0	Accuracy	0.65	0.65	0.229	0	-0.218	0.586
bagging	xgb	100.0:0.3:0.5:1.0	F1 Score	0.649	0.649	0.229	0	-0.258	0.602
QEC	xgb	100.0:0.3:0.3:0.3	F1 Score	0.572	0.596	0.059	0	-0.269	0.605
QEC	random forest	100.0:0.3:0.3:0.3	Accuracy	0.575	0.6	0.055	0	-0.287	0.611
QEC	xgb	100.0:0.3:0.3:0.3	Accuracy	0.575	0.6	0.055	0	-0.287	0.611
adaboosted	xgb	100.0:0.3:0.5:1.0	F1 Score	0.649	0.649	0.229	0	-0.297	0.617
QCC	xgb	100.0:0.5:0.3:0.5	Accuracy	0.45	0.5	0.094	0	-0.338	0.63
adaboosted	random forest	100.0:0.5:0.3:1.0	brier	0.281	0.265	0.101	0	0.378	0.647
QCC	xgb	100.0:0.3:0.3:0.5	F1 Score	0.437	0.449	0.094	0	-0.433	0.665
soft voting	random forest	100.0:0.5:0.3:0.3	brier	0.261	0.249	0.101	0	0.484	0.686
soft voting	random forest	100.0:0.5:1.0:1.0	brier	0.261	0.249	0.101	0	0.484	0.686
soft voting	random forest	100.0:0.3:0.5:0.5	brier	0.261	0.249	0.101	0	0.484	0.686
soft voting	random forest	100.0:0.3:1.0:1.0	brier	0.261	0.249	0.101	0	0.484	0.686
soft voting	random forest	100.0:0.3:0.3:0.3	brier	0.261	0.249	0.101	0	0.484	0.686
soft voting	random forest	100.0:0.5:0.5:0.5	brier	0.261	0.249	0.101	0	0.484	0.686
QCC	xgb	100.0:0.5:0.3:0.5	F1 Score	0.449	0.495	0.101	0	-0.52	0.695
soft voting	random forest	100.0:0.3:0.5:1.0	F1 Score	0.744	0.697	0.229	0	-0.543	0.706
soft voting	random forest	100.0:0.3:0.5:1.0	Accuracy	0.75	0.7	0.228	0	-0.563	0.713
QEC	xgb	100.0:0.3:1.0:1.0	F1 Score	0.592	0.596	0.074	0	-0.593	0.72
bagging	xgb	100.0:0.5:0.3:1.0	brier	0.292	0.275	0.081	0	0.604	0.725
QEC	random forest	100.0:0.3:1.0:1.0	Accuracy	0.6	0.6	0.075	0	-0.635	0.733
QEC	xgb	100.0:0.3:1.0:1.0	Accuracy	0.6	0.6	0.075	0	-0.635	0.733
QEC	xgb	100.0:0.5:0.3:0.5	F1 Score	0.464	0.495	0.097	0	-0.875	0.803
adaboosted	random forest	100.0:0.5:0.3:0.3	brier	0.281	0.249	0.101	0	0.884	0.811
adaboosted	random forest	100.0:0.5:1.0:1.0	brier	0.281	0.249	0.101	0	0.884	0.811
adaboosted	random forest	100.0:0.3:0.5:0.5	brier	0.281	0.249	0.101	0	0.884	0.811
adaboosted	random forest	100.0:0.3:1.0:1.0	brier	0.281	0.249	0.101	0	0.884	0.811
adaboosted	random forest	100.0:0.3:0.3:0.3	brier	0.281	0.249	0.101	0	0.884	0.811
adaboosted	random forest	100.0:0.5:0.5:0.5	brier	0.281	0.249	0.101	0	0.884	0.811
bagging	random forest	100.0:0.3:0.5:1.0	Accuracy	0.65	0.7	0.229	0	-0.908	0.817
bagging	random forest	100.0:0.3:0.5:1.0	F1 Score	0.649	0.697	0.229	0	-0.917	0.82
adaboosted	random forest	100.0:0.3:0.5:1.0	Accuracy	0.65	0.7	0.222	0	-0.926	0.822
adaboosted	random forest	100.0:0.3:0.5:1.0	F1 Score	0.649	0.697	0.229	0	-0.957	0.83
bagging	random forest	100.0:0.5:0.3:1.0	brier	0.292	0.265	0.081	0	1.001	0.839
QCC	random forest	100.0:0.5:0.5:1.0	Accuracy	0.5	0.6	0.136	0	-1.044	0.845
QCC	xgb	100.0:0.5:0.5:1.0	Accuracy	0.5	0.6	0.136	0	-1.044	0.845
QCC	random forest	100.0:0.5:0.5:1.0	F1 Score	0.49	0.596	0.138	0	-1.074	0.851
QCC	xgb	100.0:0.5:0.5:1.0	F1 Score	0.49	0.596	0.138	0	-1.074	0.851
soft voting	xgb	100.0:0.5:0.3:0.3	brier	0.261	0.23	0.101	0	1.069	0.857
soft voting	xgb	100.0:0.5:1.0:1.0	brier	0.261	0.23	0.101	0	1.069	0.857
soft voting	xgb	100.0:0.3:0.5:0.5	brier	0.261	0.23	0.101	0	1.069	0.857
soft voting	xgb	100.0:0.3:1.0:1.0	brier	0.261	0.23	0.101	0	1.069	0.857
soft voting	xgb	100.0:0.3:0.3:0.3	brier	0.261	0.23	0.101	0	1.069	0.857
soft voting	xgb	100.0:0.5:0.5:0.5	brier	0.261	0.23	0.101	0	1.069	0.857
soft voting	random forest	100.0:0.3:0.5:0.3	Accuracy	0.75	0.75	0.228	0	-1.254	0.894
soft voting	random forest	100.0:0.5:0.5:0.3	Accuracy	0.75	0.75	0.228	0	-1.254	0.894
soft voting	xgb	100.0:0.5:0.5:0.3	Accuracy	0.75	0.75	0.228	0	-1.254	0.894
soft voting	random forest	100.0:0.3:0.5:0.3	F1 Score	0.744	0.749	0.229	0	-1.263	0.896
soft voting	random forest	100.0:0.5:0.5:0.3	F1 Score	0.744	0.749	0.229	0	-1.263	0.896
soft voting	xgb	100.0:0.5:0.5:0.3	F1 Score	0.744	0.749	0.229	0	-1.263	0.896
soft voting	random forest	100.0:0.3:0.5:1.0	brier	0.261	0.221	0.101	0	1.336	0.909
soft voting	xgb	100.0:0.3:0.5:1.0	brier	0.261	0.221	0.101	0	1.336	0.909
QEC	random forest	100.0:0.3:1.0:0.5	Accuracy	0.95	0.95	0.021	0	-1.5	0.925
QEC	xgb	100.0:0.3:1.0:0.5	Accuracy	0.95	0.95	0.021	0	-1.5	0.925
QEC	random forest	100.0:0.3:1.0:0.5	F1 Score	0.95	0.95	0.021	0	-1.5	0.925
QEC	xgb	100.0:0.3:1.0:0.5	F1 Score	0.95	0.95	0.021	0	-1.5	0.925
adaboosted	xgb	100.0:0.5:0.3:0.3	brier	0.281	0.23	0.101	0	1.468	0.928
adaboosted	xgb	100.0:0.5:1.0:1.0	brier	0.281	0.23	0.101	0	1.468	0.928
adaboosted	xgb	100.0:0.3:0.5:0.5	brier	0.281	0.23	0.101	0	1.468	0.928
adaboosted	xgb	100.0:0.3:1.0:1.0	brier	0.281	0.23	0.101	0	1.468	0.928
adaboosted	xgb	100.0:0.3:0.3:0.3	brier	0.281	0.23	0.101	0	1.468	0.928
adaboosted	xgb	100.0:0.5:0.5:0.5	brier	0.281	0.23	0.101	0	1.468	0.928
bagging	random forest	100.0:0.5:0.3:0.3	brier	0.292	0.249	0.081	0	1.626	0.944
bagging	random forest	100.0:0.5:1.0:1.0	brier	0.292	0.249	0.081	0	1.626	0.944
bagging	random forest	100.0:0.3:0.5:0.5	brier	0.292	0.249	0.081	0	1.626	0.944
bagging	random forest	100.0:0.3:1.0:1.0	brier	0.292	0.249	0.081	0	1.626	0.944
bagging	random forest	100.0:0.3:0.3:0.3	brier	0.292	0.249	0.081	0	1.626	0.944
bagging	random forest	100.0:0.5:0.5:0.5	brier	0.292	0.249	0.081	0	1.626	0.944
bagging	random forest	100.0:0.3:0.5:0.3	Accuracy	0.65	0.75	0.229	0	-1.598	0.944
bagging	random forest	100.0:0.5:0.5:0.3	Accuracy	0.65	0.75	0.229	0	-1.598	0.944
bagging	xgb	100.0:0.5:0.5:0.3	Accuracy	0.65	0.75	0.229	0	-1.598	0.944
QCC	random forest	100.0:0.3:0.5:0.5	F1 Score	0.466	0.583	0.159	0	-1.677	0.945
adaboosted	random forest	100.0:0.3:0.5:0.3	Accuracy	0.65	0.75	0.222	0	-1.636	0.948
adaboosted	random forest	100.0:0.5:0.5:0.3	Accuracy	0.65	0.75	0.222	0	-1.636	0.948
adaboosted	xgb	100.0:0.5:0.5:0.3	Accuracy	0.65	0.75	0.222	0	-1.636	0.948
bagging	random forest	100.0:0.3:0.5:0.3	F1 Score	0.649	0.749	0.229	0	-1.639	0.949
bagging	random forest	100.0:0.5:0.5:0.3	F1 Score	0.649	0.749	0.229	0	-1.639	0.949
bagging	xgb	100.0:0.5:0.5:0.3	F1 Score	0.649	0.749	0.229	0	-1.639	0.949
adaboosted	random forest	100.0:0.3:0.5:0.3	F1 Score	0.649	0.749	0.229	0	-1.678	0.953
adaboosted	random forest	100.0:0.5:0.5:0.3	F1 Score	0.649	0.749	0.229	0	-1.678	0.953
adaboosted	xgb	100.0:0.5:0.5:0.3	F1 Score	0.649	0.749	0.229	0	-1.678	0.953
adaboosted	random forest	100.0:0.3:0.5:1.0	brier	0.281	0.221	0.101	0	1.733	0.958
adaboosted	xgb	100.0:0.3:0.5:1.0	brier	0.281	0.221	0.101	0	1.734	0.958
QCC	random forest	100.0:0.3:0.5:0.5	Accuracy	0.475	0.6	0.159	0	-1.891	0.963
QCC	xgb	100.0:0.3:0.5:0.5	Accuracy	0.475	0.6	0.159	0	-1.891	0.963
QCC	xgb	100.0:0.3:0.5:0.5	F1 Score	0.466	0.596	0.159	0	-1.928	0.965
QEC	random forest	100.0:0.3:1.0:0.3	Accuracy	1	1	0.024	0	-1.964	0.967
QEC	random forest	100.0:0.3:1.0:0.3	F1 Score	1	1	0.024	0	-1.964	0.967
QCC	random forest	100.0:0.3:0.3:0.5	F1 Score	0.437	0.495	0.094	0	-1.998	0.969
QCC	random forest	100.0:0.3:0.3:0.5	Accuracy	0.45	0.5	0.086	0	-2.012	0.97
soft voting	xgb	100.0:0.5:0.5:0.3	brier	0.261	0.2	0.101	0	1.995	0.976
QCC	random forest	100.0:0.3:0.3:0.3	F1 Score	0.52	0.583	0.083	0	-2.422	0.987
QCC	random forest	100.0:0.5:0.3:1.0	F1 Score	0.495	0.642	0.169	0	-2.414	0.987
QCC	xgb	100.0:0.5:0.3:1.0	F1 Score	0.495	0.642	0.169	0	-2.414	0.987
bagging	xgb	100.0:0.5:0.3:0.3	brier	0.292	0.23	0.081	0	2.346	0.988
bagging	xgb	100.0:0.5:1.0:1.0	brier	0.292	0.23	0.081	0	2.346	0.988
bagging	xgb	100.0:0.3:0.5:0.5	brier	0.292	0.23	0.081	0	2.346	0.988
bagging	xgb	100.0:0.3:1.0:1.0	brier	0.292	0.23	0.081	0	2.346	0.988
bagging	xgb	100.0:0.3:0.3:0.3	brier	0.292	0.23	0.081	0	2.346	0.988
bagging	xgb	100.0:0.5:0.5:0.5	brier	0.292	0.23	0.081	0	2.346	0.988
soft voting	random forest	100.0:0.5:0.5:0.3	brier	0.261	0.191	0.101	0	2.278	0.988
QCC	random forest	100.0:0.5:0.3:1.0	Accuracy	0.5	0.65	0.168	0	-2.535	0.99
QCC	xgb	100.0:0.5:0.3:1.0	Accuracy	0.5	0.65	0.168	0	-2.535	0.99
adaboosted	xgb	100.0:0.5:0.5:0.3	brier	0.281	0.2	0.101	0	2.391	0.991
QCC	xgb	100.0:0.5:0.5:1.0	brier	0.41	0.291	0.104	0	2.667	0.992
QCC	xgb	100.0:0.5:0.3:0.5	brier	0.462	0.366	0.082	0	2.785	0.994
QCC	random forest	100.0:0.5:0.5:1.0	brier	0.41	0.286	0.104	0	2.821	0.994
QCC	xgb	100.0:0.5:0.3:1.0	brier	0.41	0.275	0.135	0	2.81	0.994
QCC	random forest	100.0:0.5:0.3:0.3	F1 Score	0.449	0.583	0.121	0	-2.819	0.994
bagging	random forest	100.0:0.3:0.5:1.0	brier	0.292	0.221	0.081	0	2.674	0.995
bagging	xgb	100.0:0.3:0.5:1.0	brier	0.292	0.221	0.081	0	2.674	0.995
soft voting	xgb	100.0:0.3:0.5:0.3	Accuracy	0.75	0.85	0.228	0	-2.636	0.995
soft voting	random forest	100.0:0.3:0.3:1.0	Accuracy	0.75	0.85	0.228	0	-2.636	0.995
soft voting	xgb	100.0:0.3:0.3:1.0	Accuracy	0.75	0.85	0.228	0	-2.636	0.995
soft voting	random forest	100.0:0.5:1.0:0.5	Accuracy	0.75	0.85	0.228	0	-2.636	0.995
soft voting	xgb	100.0:0.5:1.0:0.5	Accuracy	0.75	0.85	0.228	0	-2.636	0.995
soft voting	xgb	100.0:0.3:0.5:0.3	F1 Score	0.744	0.85	0.229	0	-2.64	0.995
soft voting	random forest	100.0:0.3:0.3:1.0	F1 Score	0.744	0.85	0.229	0	-2.64	0.995
soft voting	xgb	100.0:0.3:0.3:1.0	F1 Score	0.744	0.85	0.229	0	-2.64	0.995
soft voting	random forest	100.0:0.5:1.0:0.5	F1 Score	0.744	0.85	0.229	0	-2.64	0.995
soft voting	xgb	100.0:0.5:1.0:0.5	F1 Score	0.744	0.85	0.229	0	-2.64	0.995
QCC	xgb	100.0:0.3:0.3:0.3	F1 Score	0.52	0.596	0.083	0	-2.901	0.995
adaboosted	random forest	100.0:0.5:0.5:0.3	brier	0.281	0.191	0.101	0	2.673	0.996
QCC	random forest	100.0:0.3:0.3:0.3	Accuracy	0.525	0.6	0.079	0	-3	0.996
QCC	xgb	100.0:0.3:0.3:0.3	Accuracy	0.525	0.6	0.079	0	-3	0.996
QCC	random forest	100.0:0.3:1.0:1.0	F1 Score	0.524	0.583	0.076	0	-3.004	0.996
QCC	random forest	100.0:0.5:0.5:0.5	F1 Score	0.419	0.583	0.15	0	-2.942	0.996
QCC	random forest	100.0:0.5:0.3:1.0	brier	0.41	0.265	0.135	0	3.051	0.997
QCC	random forest	100.0:0.5:0.3:0.3	Accuracy	0.45	0.6	0.121	0	-3.145	0.997
QCC	xgb	100.0:0.5:0.3:0.3	Accuracy	0.45	0.6	0.121	0	-3.145	0.997
QCC	random forest	100.0:0.5:0.5:0.5	Accuracy	0.425	0.6	0.144	0	-3.179	0.997
QCC	xgb	100.0:0.5:0.5:0.5	Accuracy	0.425	0.6	0.144	0	-3.179	0.997
QEC	random forest	100.0:0.5:0.5:0.3	Accuracy	0.7	0.75	0.067	0	-3.074	0.997
QEC	xgb	100.0:0.5:0.5:0.3	Accuracy	0.7	0.75	0.067	0	-3.074	0.997
QCC	xgb	100.0:0.5:0.3:0.3	F1 Score	0.449	0.596	0.121	0	-3.15	0.997
QCC	random forest	100.0:0.5:1.0:1.0	F1 Score	0.507	0.583	0.078	0	-3.055	0.997
bagging	xgb	100.0:0.3:0.5:0.3	Accuracy	0.65	0.85	0.229	0	-2.977	0.998
bagging	random forest	100.0:0.3:0.3:1.0	Accuracy	0.65	0.85	0.229	0	-2.977	0.998
bagging	xgb	100.0:0.3:0.3:1.0	Accuracy	0.65	0.85	0.229	0	-2.977	0.998
bagging	random forest	100.0:0.5:1.0:0.5	Accuracy	0.65	0.85	0.229	0	-2.977	0.998
bagging	xgb	100.0:0.5:1.0:0.5	Accuracy	0.65	0.85	0.229	0	-2.977	0.998
QCC	random forest	100.0:0.3:1.0:1.0	Accuracy	0.55	0.6	0.075	0	-3.361	0.998
QCC	xgb	100.0:0.3:1.0:1.0	Accuracy	0.55	0.6	0.075	0	-3.361	0.998
QCC	random forest	100.0:0.5:0.3:0.5	F1 Score	0.449	0.583	0.101	0	-3.286	0.998
QCC	xgb	100.0:0.5:0.5:0.5	F1 Score	0.419	0.596	0.15	0	-3.208	0.998
bagging	xgb	100.0:0.5:0.5:0.3	brier	0.292	0.2	0.081	0	3.486	0.999
QCC	random forest	100.0:0.3:0.5:0.5	brier	0.422	0.249	0.136	0	3.807	0.999
adaboosted	xgb	100.0:0.3:0.5:0.3	Accuracy	0.65	0.85	0.222	0	-3.055	0.999
adaboosted	random forest	100.0:0.3:0.3:1.0	Accuracy	0.65	0.85	0.222	0	-3.055	0.999
adaboosted	xgb	100.0:0.3:0.3:1.0	Accuracy	0.65	0.85	0.222	0	-3.055	0.999
adaboosted	random forest	100.0:0.5:1.0:0.5	Accuracy	0.65	0.85	0.222	0	-3.055	0.999
adaboosted	xgb	100.0:0.5:1.0:0.5	Accuracy	0.65	0.85	0.222	0	-3.055	0.999
soft voting	random forest	100.0:0.5:1.0:0.3	Accuracy	0.75	0.9	0.228	0	-3.326	0.999
soft voting	xgb	100.0:0.5:1.0:0.3	Accuracy	0.75	0.9	0.228	0	-3.326	0.999
QCC	random forest	100.0:0.5:1.0:1.0	Accuracy	0.525	0.6	0.078	0	-3.431	0.999
QCC	xgb	100.0:0.5:1.0:1.0	Accuracy	0.525	0.6	0.078	0	-3.431	0.999
QCC	random forest	100.0:0.5:0.3:0.5	Accuracy	0.45	0.6	0.094	0	-3.713	0.999
adaboosted	xgb	100.0:0.3:0.5:0.3	F1 Score	0.649	0.85	0.229	0	-3.059	0.999
adaboosted	random forest	100.0:0.3:0.3:1.0	F1 Score	0.649	0.85	0.229	0	-3.059	0.999
adaboosted	xgb	100.0:0.3:0.3:1.0	F1 Score	0.649	0.85	0.229	0	-3.059	0.999
adaboosted	random forest	100.0:0.5:1.0:0.5	F1 Score	0.649	0.85	0.229	0	-3.059	0.999
adaboosted	xgb	100.0:0.5:1.0:0.5	F1 Score	0.649	0.85	0.229	0	-3.059	0.999
bagging	xgb	100.0:0.3:0.5:0.3	F1 Score	0.649	0.85	0.229	0	-3.019	0.999
bagging	random forest	100.0:0.3:0.3:1.0	F1 Score	0.649	0.85	0.229	0	-3.019	0.999
bagging	xgb	100.0:0.3:0.3:1.0	F1 Score	0.649	0.85	0.229	0	-3.019	0.999
bagging	random forest	100.0:0.5:1.0:0.5	F1 Score	0.649	0.85	0.229	0	-3.019	0.999
bagging	xgb	100.0:0.5:1.0:0.5	F1 Score	0.649	0.85	0.229	0	-3.019	0.999
soft voting	random forest	100.0:0.5:1.0:0.3	F1 Score	0.744	0.9	0.229	0	-3.332	0.999
soft voting	xgb	100.0:0.5:1.0:0.3	F1 Score	0.744	0.9	0.229	0	-3.332	0.999
QCC	xgb	100.0:0.5:1.0:1.0	F1 Score	0.507	0.596	0.078	0	-3.565	0.999
QCC	xgb	100.0:0.3:1.0:1.0	F1 Score	0.524	0.596	0.076	0	-3.528	0.999
QEC	random forest	100.0:0.5:0.3:0.5	F1 Score	0.464	0.583	0.097	0	-3.766	0.999
random forest	xgb	100.0:0.5:0.3:0.3	brier	0.249	0.23	0	0	2016900669346460	1
random forest	xgb	100.0:0.5:1.0:1.0	brier	0.249	0.23	0	0	2016900669346460	1
random forest	xgb	100.0:0.3:0.5:1.0	brier	0.221	0.221	0	0	inf	1
random forest	xgb	100.0:0.3:0.5:0.3	brier	0.151	0.123	0	0	inf	1
random forest	xgb	100.0:0.3:0.5:0.5	brier	0.249	0.23	0	0	2016900669346460	1
random forest	xgb	100.0:0.3:1.0:1.0	brier	0.249	0.23	0	0	2016900669346460	1
random forest	xgb	100.0:0.3:1.0:0.5	brier	0.046	0.045	0	0	inf	1
random forest	xgb	100.0:0.3:0.3:0.5	brier	0.334	0.312	0	0	inf	1
random forest	xgb	100.0:0.3:0.3:0.3	brier	0.249	0.23	0	0	2016900669346460	1
random forest	xgb	100.0:0.3:0.3:1.0	brier	0.123	0.122	0	0	291338171203022	1
random forest	xgb	100.0:0.5:0.5:0.5	brier	0.249	0.23	0	0	2016900669346460	1
random forest	xgb	100.0:0.5:1.0:0.5	brier	0.121	0.119	0	0	291439469164733	1
xgb	random forest	100.0:0.5:0.3:0.5	brier	0.366	0.293	0	0	3904340711904610	1
xgb	random forest	100.0:0.5:0.5:0.3	brier	0.2	0.191	0	0	inf	1
xgb	random forest	100.0:0.5:0.5:1.0	brier	0.291	0.286	0	0	274890585725870	1
xgb	random forest	100.0:0.5:0.3:1.0	brier	0.275	0.265	0	0	inf	1
xgb	random forest	100.0:0.5:1.0:0.3	brier	0.069	0.056	0	0	inf	1
xgb	random forest	100.0:0.3:1.0:0.3	brier	0.021	0.006	0	0	inf	1
adaboosted	random forest	100.0:0.3:0.5:0.3	brier	0.281	0.151	0.101	0	3.94	1
adaboosted	xgb	100.0:0.3:0.5:0.3	brier	0.281	0.123	0.101	0	4.802	1
adaboosted	random forest	100.0:0.3:1.0:0.5	brier	0.281	0.046	0.101	0	7.222	1
adaboosted	xgb	100.0:0.3:1.0:0.5	brier	0.281	0.045	0.101	0	7.263	1
adaboosted	random forest	100.0:0.3:0.3:1.0	brier	0.281	0.123	0.101	0	4.803	1
adaboosted	xgb	100.0:0.3:0.3:1.0	brier	0.281	0.122	0.101	0	4.845	1
adaboosted	random forest	100.0:0.5:1.0:0.5	brier	0.281	0.121	0.101	0	4.867	1
adaboosted	xgb	100.0:0.5:1.0:0.5	brier	0.281	0.119	0.101	0	4.951	1
adaboosted	random forest	100.0:0.5:1.0:0.3	brier	0.281	0.056	0.101	0	6.896	1
adaboosted	xgb	100.0:0.5:1.0:0.3	brier	0.281	0.069	0.101	0	6.505	1
adaboosted	random forest	100.0:0.3:1.0:0.3	brier	0.281	0.006	0.101	0	8.484	1
adaboosted	xgb	100.0:0.3:1.0:0.3	brier	0.281	0.021	0.101	0	8.008	1
bagging	random forest	100.0:0.3:0.5:0.3	brier	0.292	0.151	0.081	0	5.397	1
bagging	xgb	100.0:0.3:0.5:0.3	brier	0.292	0.123	0.081	0	6.461	1
bagging	random forest	100.0:0.3:1.0:0.5	brier	0.292	0.046	0.081	0	9.448	1
bagging	xgb	100.0:0.3:1.0:0.5	brier	0.292	0.045	0.081	0	9.499	1
bagging	random forest	100.0:0.5:0.5:0.3	brier	0.292	0.191	0.081	0	3.834	1
bagging	random forest	100.0:0.3:0.3:1.0	brier	0.292	0.123	0.081	0	6.463	1
bagging	xgb	100.0:0.3:0.3:1.0	brier	0.292	0.122	0.081	0	6.515	1
bagging	random forest	100.0:0.5:1.0:0.5	brier	0.292	0.121	0.081	0	6.541	1
bagging	xgb	100.0:0.5:1.0:0.5	brier	0.292	0.119	0.081	0	6.645	1
bagging	random forest	100.0:0.5:1.0:0.3	brier	0.292	0.056	0.081	0	9.045	1
bagging	xgb	100.0:0.5:1.0:0.3	brier	0.292	0.069	0.081	0	8.564	1
bagging	random forest	100.0:0.3:1.0:0.3	brier	0.292	0.006	0.081	0	11.005	1
bagging	xgb	100.0:0.3:1.0:0.3	brier	0.292	0.021	0.081	0	10.418	1
soft voting	random forest	100.0:0.3:0.5:0.3	brier	0.261	0.151	0.101	0	3.548	1
soft voting	xgb	100.0:0.3:0.5:0.3	brier	0.261	0.123	0.101	0	4.412	1
soft voting	random forest	100.0:0.3:1.0:0.5	brier	0.261	0.046	0.101	0	6.839	1
soft voting	xgb	100.0:0.3:1.0:0.5	brier	0.261	0.045	0.101	0	6.88	1
soft voting	random forest	100.0:0.3:0.3:1.0	brier	0.261	0.123	0.101	0	4.413	1
soft voting	xgb	100.0:0.3:0.3:1.0	brier	0.261	0.122	0.101	0	4.456	1
soft voting	random forest	100.0:0.5:1.0:0.5	brier	0.261	0.121	0.101	0	4.477	1
soft voting	xgb	100.0:0.5:1.0:0.5	brier	0.261	0.119	0.101	0	4.562	1
soft voting	random forest	100.0:0.5:1.0:0.3	brier	0.261	0.056	0.101	0	6.511	1
soft voting	xgb	100.0:0.5:1.0:0.3	brier	0.261	0.069	0.101	0	6.12	1
soft voting	random forest	100.0:0.3:1.0:0.3	brier	0.261	0.006	0.101	0	8.104	1
soft voting	xgb	100.0:0.3:1.0:0.3	brier	0.261	0.021	0.101	0	7.627	1
QCC	random forest	100.0:0.5:0.3:0.3	brier	0.462	0.249	0.097	0	6.471	1
QCC	xgb	100.0:0.5:0.3:0.3	brier	0.462	0.23	0.097	0	7.08	1
QCC	random forest	100.0:0.5:1.0:1.0	brier	0.408	0.249	0.053	0	9.726	1
QCC	xgb	100.0:0.5:1.0:1.0	brier	0.408	0.23	0.053	0	10.829	1
QCC	random forest	100.0:0.3:0.5:1.0	brier	0.433	0.221	0.059	0	11.125	1
QCC	xgb	100.0:0.3:0.5:1.0	brier	0.433	0.221	0.059	0	11.126	1
QCC	random forest	100.0:0.5:0.3:0.5	brier	0.462	0.293	0.082	0	5.564	1
QCC	random forest	100.0:0.3:0.5:0.3	brier	0.462	0.151	0.047	0	20.703	1
QCC	xgb	100.0:0.3:0.5:0.3	brier	0.462	0.123	0.047	0	22.561	1
QCC	xgb	100.0:0.3:0.5:0.5	brier	0.422	0.23	0.136	0	4.241	1
QCC	random forest	100.0:0.3:1.0:1.0	brier	0.384	0.249	0.067	0	7.03	1
QCC	xgb	100.0:0.3:1.0:1.0	brier	0.384	0.23	0.067	0	7.908	1
QCC	random forest	100.0:0.3:1.0:0.5	brier	0.309	0.046	0.116	0	7.426	1
QCC	xgb	100.0:0.3:1.0:0.5	brier	0.309	0.045	0.116	0	7.462	1
QCC	random forest	100.0:0.3:0.3:0.5	brier	0.484	0.334	0.079	0	6.282	1
QCC	xgb	100.0:0.3:0.3:0.5	brier	0.484	0.312	0.079	0	7.146	1
QCC	random forest	100.0:0.5:0.5:0.3	brier	0.401	0.191	0.081	0	8.28	1
QCC	xgb	100.0:0.5:0.5:0.3	brier	0.401	0.2	0.081	0	7.928	1
QCC	random forest	100.0:0.3:0.3:0.3	brier	0.393	0.249	0.087	0	5.788	1
QCC	xgb	100.0:0.3:0.3:0.3	brier	0.393	0.23	0.087	0	6.464	1
QCC	random forest	100.0:0.3:0.3:1.0	brier	0.365	0.123	0.089	0	7.696	1
QCC	xgb	100.0:0.3:0.3:1.0	brier	0.365	0.122	0.089	0	7.744	1
QCC	random forest	100.0:0.5:0.5:0.5	brier	0.459	0.249	0.11	0	5.623	1
QCC	xgb	100.0:0.5:0.5:0.5	brier	0.459	0.23	0.11	0	6.158	1
QCC	random forest	100.0:0.5:1.0:0.5	brier	0.392	0.121	0.085	0	10.123	1
QCC	xgb	100.0:0.5:1.0:0.5	brier	0.392	0.119	0.085	0	10.224	1
QCC	random forest	100.0:0.5:1.0:0.3	brier	0.329	0.056	0.061	0	13.502	1
QCC	xgb	100.0:0.5:1.0:0.3	brier	0.329	0.069	0.061	0	12.851	1
QCC	random forest	100.0:0.3:1.0:0.3	brier	0.284	0.006	0.082	0	10.962	1
QCC	xgb	100.0:0.3:1.0:0.3	brier	0.284	0.021	0.082	0	10.376	1
QEC	random forest	100.0:0.5:0.3:0.3	brier	0.459	0.249	0.002	0	354.83	1
QEC	xgb	100.0:0.5:0.3:0.3	brier	0.459	0.23	0.002	0	386.247	1
QEC	random forest	100.0:0.5:1.0:1.0	brier	0.459	0.249	0.002	0	430.819	1
QEC	xgb	100.0:0.5:1.0:1.0	brier	0.459	0.23	0.002	0	469.082	1
QEC	random forest	100.0:0.3:0.5:1.0	brier	0.433	0.221	0.002	0	365.907	1
QEC	xgb	100.0:0.3:0.5:1.0	brier	0.433	0.221	0.002	0	365.923	1
QEC	random forest	100.0:0.5:0.3:0.5	brier	0.461	0.293	0.002	0	223.382	1
QEC	xgb	100.0:0.5:0.3:0.5	brier	0.461	0.366	0.002	0	126.641	1
QEC	random forest	100.0:0.3:0.5:0.3	brier	0.413	0.151	0.003	0	331.454	1
QEC	xgb	100.0:0.3:0.5:0.3	brier	0.413	0.123	0.003	0	366.309	1
QEC	random forest	100.0:0.3:0.5:0.5	brier	0.457	0.249	0.002	0	282.032	1
QEC	xgb	100.0:0.3:0.5:0.5	brier	0.457	0.23	0.002	0	307.189	1
QEC	random forest	100.0:0.3:1.0:1.0	brier	0.457	0.249	0.002	0	272.744	1
QEC	xgb	100.0:0.3:1.0:1.0	brier	0.457	0.23	0.002	0	296.981	1
QEC	random forest	100.0:0.3:1.0:0.5	brier	0.314	0.046	0.003	0	291.432	1
QEC	xgb	100.0:0.3:1.0:0.5	brier	0.314	0.045	0.003	0	292.859	1
QEC	random forest	100.0:0.3:0.3:0.5	brier	0.46	0.334	0.002	0	165.341	1
QEC	xgb	100.0:0.3:0.3:0.5	brier	0.46	0.312	0.002	0	193.929	1
QEC	random forest	100.0:0.5:0.5:0.3	brier	0.438	0.191	0.002	0	322.918	1
QEC	xgb	100.0:0.5:0.5:0.3	brier	0.438	0.2	0.002	0	311.046	1
QEC	random forest	100.0:0.5:0.5:1.0	brier	0.46	0.286	0.001	0	414.756	1
QEC	xgb	100.0:0.5:0.5:1.0	brier	0.46	0.291	0.001	0	402.64	1
QEC	random forest	100.0:0.3:0.3:0.3	brier	0.458	0.249	0.001	0	456.996	1
QEC	xgb	100.0:0.3:0.3:0.3	brier	0.458	0.23	0.001	0	497.731	1
QEC	random forest	100.0:0.3:0.3:1.0	brier	0.39	0.123	0.002	0	384.806	1
QEC	xgb	100.0:0.3:0.3:1.0	brier	0.39	0.122	0.002	0	386.748	1
QEC	random forest	100.0:0.5:0.5:0.5	brier	0.459	0.249	0.002	0	333.586	1
QEC	xgb	100.0:0.5:0.5:0.5	brier	0.459	0.23	0.002	0	363.209	1
QEC	random forest	100.0:0.5:1.0:0.5	brier	0.376	0.121	0.004	0	220.362	1
QEC	xgb	100.0:0.5:1.0:0.5	brier	0.376	0.119	0.004	0	222.7	1
QEC	random forest	100.0:0.5:0.3:1.0	brier	0.447	0.265	0.002	0	332.717	1
QEC	xgb	100.0:0.5:0.3:1.0	brier	0.447	0.275	0.002	0	313.916	1
QEC	random forest	100.0:0.5:1.0:0.3	brier	0.336	0.056	0.002	0	452.961	1
QEC	xgb	100.0:0.5:1.0:0.3	brier	0.336	0.069	0.002	0	432.745	1
QEC	random forest	100.0:0.3:1.0:0.3	brier	0.272	0.006	0.002	0	442.138	1
QEC	xgb	100.0:0.3:1.0:0.3	brier	0.272	0.021	0.002	0	416.922	1
random forest	xgb	100.0:0.3:0.5:0.3	Accuracy	0.75	0.85	0	0	#NAME?	1
xgb	random forest	100.0:0.3:0.5:1.0	Accuracy	0.65	0.7	0	0	-1351079888211140	1
xgb	random forest	100.0:0.5:0.3:0.5	Accuracy	0.5	0.6	0	0	-2702159776422290	1
xgb	random forest	100.0:0.3:0.3:0.5	Accuracy	0.45	0.5	0	0	#NAME?	1
xgb	random forest	100.0:0.3:1.0:0.3	Accuracy	0.95	1	0	0	-1351079888211150	1
adaboosted	random forest	100.0:0.3:1.0:0.5	Accuracy	0.65	0.95	0.222	0	-4.474	1
adaboosted	xgb	100.0:0.3:1.0:0.5	Accuracy	0.65	0.95	0.222	0	-4.474	1
adaboosted	random forest	100.0:0.5:1.0:0.3	Accuracy	0.65	0.9	0.222	0	-3.764	1
adaboosted	xgb	100.0:0.5:1.0:0.3	Accuracy	0.65	0.9	0.222	0	-3.764	1
adaboosted	random forest	100.0:0.3:1.0:0.3	Accuracy	0.65	1	0.222	0	-5.183	1
adaboosted	xgb	100.0:0.3:1.0:0.3	Accuracy	0.65	0.95	0.222	0	-4.474	1
bagging	random forest	100.0:0.3:1.0:0.5	Accuracy	0.65	0.95	0.229	0	-4.356	1
bagging	xgb	100.0:0.3:1.0:0.5	Accuracy	0.65	0.95	0.229	0	-4.356	1
bagging	random forest	100.0:0.5:1.0:0.3	Accuracy	0.65	0.9	0.229	0	-3.667	1
bagging	xgb	100.0:0.5:1.0:0.3	Accuracy	0.65	0.9	0.229	0	-3.667	1
bagging	random forest	100.0:0.3:1.0:0.3	Accuracy	0.65	1	0.229	0	-5.046	1
bagging	xgb	100.0:0.3:1.0:0.3	Accuracy	0.65	0.95	0.229	0	-4.356	1
soft voting	random forest	100.0:0.3:1.0:0.5	Accuracy	0.75	0.95	0.228	0	-4.017	1
soft voting	xgb	100.0:0.3:1.0:0.5	Accuracy	0.75	0.95	0.228	0	-4.017	1
soft voting	random forest	100.0:0.3:1.0:0.3	Accuracy	0.75	1	0.228	0	-4.708	1
soft voting	xgb	100.0:0.3:1.0:0.3	Accuracy	0.75	0.95	0.228	0	-4.017	1
QCC	random forest	100.0:0.3:0.5:1.0	Accuracy	0.4	0.7	0.076	0	-10.583	1
QCC	xgb	100.0:0.3:0.5:1.0	Accuracy	0.4	0.65	0.076	0	-8.508	1
QCC	random forest	100.0:0.3:0.5:0.3	Accuracy	0.45	0.75	0.066	0	-14.892	1
QCC	xgb	100.0:0.3:0.5:0.3	Accuracy	0.45	0.85	0.066	0	-19.696	1
QCC	random forest	100.0:0.3:1.0:0.5	Accuracy	0.55	0.95	0.17	0	-7.888	1
QCC	xgb	100.0:0.3:1.0:0.5	Accuracy	0.55	0.95	0.17	0	-7.888	1
QCC	random forest	100.0:0.5:0.5:0.3	Accuracy	0.5	0.75	0.102	0	-8.045	1
QCC	xgb	100.0:0.5:0.5:0.3	Accuracy	0.5	0.75	0.102	0	-8.045	1
QCC	random forest	100.0:0.3:0.3:1.0	Accuracy	0.475	0.85	0.126	0	-8.5	1
QCC	xgb	100.0:0.3:0.3:1.0	Accuracy	0.475	0.85	0.126	0	-8.5	1
QCC	random forest	100.0:0.5:1.0:0.5	Accuracy	0.475	0.85	0.072	0	-16.542	1
QCC	xgb	100.0:0.5:1.0:0.5	Accuracy	0.475	0.85	0.072	0	-16.542	1
QCC	random forest	100.0:0.5:1.0:0.3	Accuracy	0.55	0.9	0.091	0	-12.124	1
QCC	xgb	100.0:0.5:1.0:0.3	Accuracy	0.55	0.9	0.091	0	-12.124	1
QCC	random forest	100.0:0.3:1.0:0.3	Accuracy	0.475	1	0.157	0	-10.494	1
QCC	xgb	100.0:0.3:1.0:0.3	Accuracy	0.475	0.95	0.157	0	-9.485	1
QEC	random forest	100.0:0.5:0.3:0.5	Accuracy	0.5	0.6	0	0	-2702159776422290	1
QEC	xgb	100.0:0.3:0.5:0.3	Accuracy	0.8	0.85	0.021	0	-6	1
random forest	xgb	100.0:0.5:0.3:0.3	F1 Score	0.583	0.596	0	0	#NAME?	1
random forest	xgb	100.0:0.5:1.0:1.0	F1 Score	0.583	0.596	0	0	#NAME?	1
random forest	xgb	100.0:0.3:0.5:0.3	F1 Score	0.749	0.85	0	0	#NAME?	1
random forest	xgb	100.0:0.3:0.5:0.5	F1 Score	0.583	0.596	0	0	#NAME?	1
random forest	xgb	100.0:0.3:1.0:1.0	F1 Score	0.583	0.596	0	0	#NAME?	1
random forest	xgb	100.0:0.3:0.3:0.3	F1 Score	0.583	0.596	0	0	#NAME?	1
random forest	xgb	100.0:0.5:0.5:0.5	F1 Score	0.583	0.596	0	0	#NAME?	1
xgb	random forest	100.0:0.3:0.5:1.0	F1 Score	0.649	0.697	0	0	#NAME?	1
xgb	random forest	100.0:0.5:0.3:0.5	F1 Score	0.495	0.583	0	0	#NAME?	1
xgb	random forest	100.0:0.3:0.3:0.5	F1 Score	0.449	0.495	0	0	#NAME?	1
xgb	random forest	100.0:0.3:1.0:0.3	F1 Score	0.95	1	0	0	-1354466053344510	1
adaboosted	random forest	100.0:0.3:1.0:0.5	F1 Score	0.649	0.95	0.229	0	-4.44	1
adaboosted	xgb	100.0:0.3:1.0:0.5	F1 Score	0.649	0.95	0.229	0	-4.44	1
adaboosted	random forest	100.0:0.5:1.0:0.3	F1 Score	0.649	0.9	0.229	0	-3.753	1
adaboosted	xgb	100.0:0.5:1.0:0.3	F1 Score	0.649	0.9	0.229	0	-3.753	1
adaboosted	random forest	100.0:0.3:1.0:0.3	F1 Score	0.649	1	0.229	0	-5.131	1
adaboosted	xgb	100.0:0.3:1.0:0.3	F1 Score	0.649	0.95	0.229	0	-4.44	1
bagging	random forest	100.0:0.3:1.0:0.5	F1 Score	0.649	0.95	0.229	0	-4.4	1
bagging	xgb	100.0:0.3:1.0:0.5	F1 Score	0.649	0.95	0.229	0	-4.4	1
bagging	random forest	100.0:0.5:1.0:0.3	F1 Score	0.649	0.9	0.229	0	-3.713	1
bagging	xgb	100.0:0.5:1.0:0.3	F1 Score	0.649	0.9	0.229	0	-3.713	1
bagging	random forest	100.0:0.3:1.0:0.3	F1 Score	0.649	1	0.229	0	-5.091	1
bagging	xgb	100.0:0.3:1.0:0.3	F1 Score	0.649	0.95	0.229	0	-4.4	1
soft voting	random forest	100.0:0.3:1.0:0.5	F1 Score	0.744	0.95	0.229	0	-4.018	1
soft voting	xgb	100.0:0.3:1.0:0.5	F1 Score	0.744	0.95	0.229	0	-4.018	1
soft voting	random forest	100.0:0.3:1.0:0.3	F1 Score	0.744	1	0.229	0	-4.707	1
soft voting	xgb	100.0:0.3:1.0:0.3	F1 Score	0.744	0.95	0.229	0	-4.018	1
QCC	random forest	100.0:0.3:0.5:1.0	F1 Score	0.4	0.697	0.076	0	-10.777	1
QCC	xgb	100.0:0.3:0.5:1.0	F1 Score	0.4	0.649	0.076	0	-8.785	1
QCC	random forest	100.0:0.3:0.5:0.3	F1 Score	0.443	0.749	0.061	0	-16.366	1
QCC	xgb	100.0:0.3:0.5:0.3	F1 Score	0.443	0.85	0.061	0	-21.522	1
QCC	random forest	100.0:0.3:1.0:0.5	F1 Score	0.545	0.95	0.174	0	-7.79	1
QCC	xgb	100.0:0.3:1.0:0.5	F1 Score	0.545	0.95	0.174	0	-7.79	1
QCC	random forest	100.0:0.5:0.5:0.3	F1 Score	0.484	0.749	0.098	0	-8.552	1
QCC	xgb	100.0:0.5:0.5:0.3	F1 Score	0.484	0.749	0.098	0	-8.552	1
QCC	random forest	100.0:0.3:0.3:1.0	F1 Score	0.474	0.85	0.129	0	-8.486	1
QCC	xgb	100.0:0.3:0.3:1.0	F1 Score	0.474	0.85	0.129	0	-8.486	1
QCC	random forest	100.0:0.5:1.0:0.5	F1 Score	0.472	0.85	0.075	0	-15.899	1
QCC	xgb	100.0:0.5:1.0:0.5	F1 Score	0.472	0.85	0.075	0	-15.899	1
QCC	random forest	100.0:0.5:1.0:0.3	F1 Score	0.544	0.9	0.091	0	-12.255	1
QCC	xgb	100.0:0.5:1.0:0.3	F1 Score	0.544	0.9	0.091	0	-12.255	1
QCC	random forest	100.0:0.3:1.0:0.3	F1 Score	0.472	1	0.159	0	-10.44	1
QCC	xgb	100.0:0.3:1.0:0.3	F1 Score	0.472	0.95	0.159	0	-9.443	1
QEC	xgb	100.0:0.3:0.5:0.3	F1 Score	0.8	0.85	0.021	0	-5.994	1
QEC	random forest	100.0:0.5:0.5:0.3	F1 Score	0.698	0.749	0.048	0	-4.298	1
QEC	xgb	100.0:0.5:0.5:0.3	F1 Score	0.698	0.749	0.048	0	-4.298	1
random forest	xgb	100.0:0.5:0.5:0.3	Accuracy	0.75	0.75	0	0
random forest	xgb	100.0:0.3:0.3:1.0	Accuracy	0.85	0.85	0	0
random forest	xgb	100.0:0.5:1.0:0.5	Accuracy	0.85	0.85	0	0
random forest	xgb	100.0:0.5:1.0:0.3	Accuracy	0.9	0.9	0	0
xgb	random forest	100.0:0.5:0.5:0.3	Accuracy	0.75	0.75	0	0
xgb	random forest	100.0:0.3:0.3:1.0	Accuracy	0.85	0.85	0	0
xgb	random forest	100.0:0.5:1.0:0.5	Accuracy	0.85	0.85	0	0
xgb	random forest	100.0:0.5:1.0:0.3	Accuracy	0.9	0.9	0	0
QEC	xgb	100.0:0.5:0.3:0.5	Accuracy	0.5	0.5	0	0
random forest	xgb	100.0:0.5:0.5:0.3	F1 Score	0.749	0.749	0	0
random forest	xgb	100.0:0.5:0.5:1.0	F1 Score	0.596	0.596	0	0
random forest	xgb	100.0:0.3:0.3:1.0	F1 Score	0.85	0.85	0	0
random forest	xgb	100.0:0.5:1.0:0.5	F1 Score	0.85	0.85	0	0
random forest	xgb	100.0:0.5:1.0:0.3	F1 Score	0.9	0.9	0	0
xgb	random forest	100.0:0.5:0.5:0.3	F1 Score	0.749	0.749	0	0
xgb	random forest	100.0:0.5:0.5:1.0	F1 Score	0.596	0.596	0	0
xgb	random forest	100.0:0.3:0.3:1.0	F1 Score	0.85	0.85	0	0
xgb	random forest	100.0:0.5:1.0:0.5	F1 Score	0.85	0.85	0	0
xgb	random forest	100.0:0.5:1.0:0.3	F1 Score	0.9	0.9	0	0

## Sheet: McDermott
Supplementary Table 1B. Performance comparison between all methods and classical baselines for the McDermott et al. data. The method configuration with the maximum median metric perfromance is ccompared to a random forest and XGBoost baseline. The median and standard deviation of the resepctive metric value is shown for the method and baseline. The t-statistic and p-value from a one-tailed t-test…
Method	Baseline	Dataset	Metric	Median method	Median baseline	Std. dev. method	Std. dev. baseline	t statistic	p-value
bagging	random forest	mcdermott	F1 Score	0.689	0.589	0.049	0.191	2.593	0.009
xgb	random forest	mcdermott	F1 Score	0.616	0.589	0.042	0.191	2.151	0.023
QEC	random forest	mcdermott	Accuracy	0.71	0.71	0	0.177	1.842	0.041
xgb	random forest	mcdermott	Accuracy	0.71	0.71	0.03	0.177	1.703	0.053
QEC	random forest	mcdermott	F1 Score	0.589	0.589	0	0.191	1.628	0.06
QEC	random forest	mcdermott subset	Accuracy	0.71	0.694	0	0.066	1.539	0.071
qcosine	random forest	mcdermott	F1 Score	0.577	0.589	0.078	0.191	1.534	0.071
soft voting	random forest	mcdermott	F1 Score	0.663	0.589	0.15	0.191	1.521	0.073
bagging	xgb	mcdermott	F1 Score	0.689	0.616	0.049	0.042	1.396	0.09
bagging	random forest	mcdermott subset	Accuracy	0.71	0.694	0.01	0.066	1.369	0.094
QEC	xgb	mcdermott subset	Accuracy	0.71	0.694	0	0.053	1.353	0.096
QECRU	random forest	mcdermott	Accuracy	0.71	0.71	0	0.177	1.278	0.112
adaboosted	random forest	mcdermott subset	Accuracy	0.71	0.694	0.014	0.066	1.206	0.122
bagging	random forest	mcdermott	Accuracy	0.71	0.71	0.051	0.177	1.161	0.13
bagging	xgb	mcdermott subset	Accuracy	0.71	0.694	0.01	0.053	1.138	0.135
QECRU	random forest	mcdermott	F1 Score	0.589	0.589	0	0.191	1.129	0.14
bagging	random forest	mcdermott subset	F1 Score	0.689	0.657	0.037	0.072	1.035	0.157
soft voting	random forest	mcdermott subset	F1 Score	0.689	0.657	0	0.072	1.028	0.162
soft voting	random forest	mcdermott subset	Accuracy	0.71	0.694	0	0.066	0.95	0.18
adaboosted	xgb	mcdermott subset	Accuracy	0.71	0.694	0.014	0.053	0.936	0.181
soft voting	xgb	mcdermott subset	Accuracy	0.71	0.694	0	0.053	0.835	0.21
xgb	random forest	mcdermott subset	F1 Score	0.673	0.657	0.049	0.072	0.788	0.221
adaboosted	random forest	mcdermott	F1 Score	0.588	0.589	0.153	0.191	0.693	0.249
QEC	xgb	mcdermott	Accuracy	0.71	0.71	0	0.03	0.688	0.25
random forest	xgb	mcdermott subset	brier	0.194	0.201	0.03	0.036	-0.654	0.261
soft voting	xgb	mcdermott subset	F1 Score	0.689	0.673	0	0.049	0.649	0.264
soft voting	random forest	mcdermott	Accuracy	0.71	0.71	0.132	0.177	0.6	0.278
QEC HW3	random forest	mcdermott	F1 Score	0.533	0.589	0.139	0.191	0.563	0.292
QECRU	xgb	mcdermott	Accuracy	0.71	0.71	0	0.03	0.478	0.32
xgb	random forest	mcdermott subset	Accuracy	0.694	0.694	0.053	0.066	0.361	0.361
QEC HW2	random forest	mcdermott	F1 Score	0.527	0.589	0.077	0.191	0.298	0.385
bagging	xgb	mcdermott subset	F1 Score	0.689	0.673	0.037	0.049	0.246	0.404
xgb	random forest	mcdermott	brier	0.236	0.215	0.021	0.046	-0.209	0.418
adaboosted	random forest	mcdermott	Accuracy	0.629	0.71	0.138	0.177	-0.045	0.518
random forest	xgb	mcdermott	brier	0.215	0.236	0.046	0.021	0.209	0.582
soft voting	xgb	mcdermott	F1 Score	0.663	0.616	0.15	0.042	-0.328	0.627
random forest	xgb	mcdermott subset	Accuracy	0.694	0.694	0.066	0.053	-0.361	0.639
qcosine	random forest	mcdermott	Accuracy	0.581	0.71	0.083	0.177	-0.365	0.64
soft voting	xgb	mcdermott subset	brier	0.216	0.201	0.021	0.036	0.581	0.714
xgb	random forest	mcdermott subset	brier	0.201	0.194	0.036	0.03	0.654	0.739
QEC HW3	random forest	mcdermott	brier	0.249	0.215	0.001	0.046	0.682	0.746
QEC HW2	random forest	mcdermott	brier	0.25	0.215	0.001	0.046	0.697	0.751
random forest	xgb	mcdermott subset	F1 Score	0.657	0.673	0.072	0.049	-0.788	0.779
QEC HW3	random forest	mcdermott	Accuracy	0.516	0.71	0.142	0.177	-0.846	0.794
bagging	xgb	mcdermott subset	brier	0.228	0.201	0.011	0.036	0.932	0.818
qcosine	random forest	mcdermott subset	F1 Score	0.597	0.657	0.09	0.072	-1.035	0.845
QECRU	xgb	mcdermott subset	brier	0.252	0.201		0.036	1.083	0.847
qcosine	xgb	mcdermott	F1 Score	0.577	0.616	0.078	0.042	-1.178	0.873
QEC HW2	random forest	mcdermott	Accuracy	0.516	0.71	0.084	0.177	-1.219	0.878
soft voting	random forest	mcdermott subset	brier	0.216	0.194	0.021	0.03	1.25	0.882
soft voting	xgb	mcdermott	Accuracy	0.71	0.71	0.132	0.03	-1.281	0.892
QEC HW1	random forest	mcdermott	brier	0.267	0.215	0.008	0.046	1.372	0.903
QECRU	random forest	mcdermott subset	F1 Score	0.538	0.657		0.072	-1.485	0.914
QECRU	random forest	mcdermott subset	brier	0.252	0.194		0.03	1.579	0.926
bagging	xgb	mcdermott	Accuracy	0.71	0.71	0.051	0.03	-1.546	0.93
qcosine	random forest	mcdermott subset	Accuracy	0.613	0.694	0.089	0.066	-1.515	0.93
adaboosted	xgb	mcdermott	F1 Score	0.588	0.616	0.153	0.042	-1.588	0.935
QEC HW3	xgb	mcdermott	F1 Score	0.533	0.616	0.139	0.042	-1.695	0.943
random forest	xgb	mcdermott	Accuracy	0.71	0.71	0.177	0.03	-1.703	0.947
QECRU	xgb	mcdermott	F1 Score	0.589	0.616	0	0.042	-1.796	0.952
QEC HW3	xgb	mcdermott	brier	0.249	0.236	0.001	0.021	1.805	0.953
QEC HW2	xgb	mcdermott	brier	0.25	0.236	0.001	0.021	1.839	0.956
QEC HW1	random forest	mcdermott	F1 Score	0.39	0.589	0.15	0.191	-1.84	0.956
qcosine	xgb	mcdermott subset	F1 Score	0.597	0.673	0.09	0.049	-1.816	0.96
qcosine	xgb	mcdermott subset	Accuracy	0.613	0.694	0.089	0.053	-1.891	0.966
bagging	random forest	mcdermott subset	brier	0.228	0.194	0.011	0.03	2.026	0.971
qcosine	random forest	mcdermott	brier	0.294	0.215	0.053	0.046	2.122	0.976
QECRU	random forest	mcdermott subset	Accuracy	0.516	0.694		0.066	-2.32	0.977
random forest	xgb	mcdermott	F1 Score	0.589	0.616	0.191	0.042	-2.151	0.977
adaboosted	xgb	mcdermott	Accuracy	0.629	0.71	0.138	0.03	-2.244	0.981
QECRU	xgb	mcdermott subset	F1 Score	0.538	0.673		0.049	-2.611	0.986
bagging	random forest	mcdermott	brier	0.288	0.215	0.068	0.046	2.55	0.99
adaboosted	random forest	mcdermott subset	F1 Score	0.589	0.657	0.018	0.072	-2.554	0.99
QEC HW1	random forest	mcdermott	Accuracy	0.419	0.71	0.093	0.177	-2.715	0.991
QEC	xgb	mcdermott	F1 Score	0.589	0.616	0	0.042	-2.589	0.991
QEC	random forest	mcdermott subset	F1 Score	0.589	0.657	0	0.072	-2.698	0.993
qcosine	xgb	mcdermott	brier	0.294	0.236	0.053	0.021	2.784	0.994
QECRU	xgb	mcdermott subset	Accuracy	0.516	0.694		0.053	-3.088	0.994
bagging	xgb	mcdermott	brier	0.288	0.236	0.068	0.021	3.076	0.997
QEC HW1	xgb	mcdermott	brier	0.267	0.236	0.008	0.021	3.203	0.997
soft voting	random forest	mcdermott	brier	0.32	0.215	0.079	0.046	3.39	0.998
QEC HW2	xgb	mcdermott	F1 Score	0.527	0.616	0.077	0.042	-3.502	0.998
adaboosted	xgb	mcdermott subset	brier	0.258	0.201	0.012	0.036	3.819	0.999
soft voting	xgb	mcdermott	brier	0.32	0.236	0.079	0.021	3.916	0.999
QEC HW3	xgb	mcdermott	Accuracy	0.516	0.71	0.142	0.03	-3.86	0.999
adaboosted	random forest	mcdermott	brier	0.427	0.215	0.119	0.046	4.352	1
adaboosted	xgb	mcdermott	brier	0.427	0.236	0.119	0.021	4.679	1
adaboosted	random forest	mcdermott subset	brier	0.258	0.194	0.012	0.03	5.352	1
qcosine	random forest	mcdermott subset	brier	0.35	0.194	0.079	0.03	5.336	1
qcosine	xgb	mcdermott subset	brier	0.35	0.201	0.079	0.036	4.905	1
QEC	random forest	mcdermott	brier	0.467	0.215	0.181	0.046	4.148	1
QEC	xgb	mcdermott	brier	0.467	0.236	0.181	0.021	4.307	1
QEC	random forest	mcdermott subset	brier	0.636	0.194	0.026	0.03	33.955	1
QEC	xgb	mcdermott subset	brier	0.636	0.201	0.026	0.036	30.085	1
QECRU	random forest	mcdermott	brier	0.649	0.215	0.174	0.046	5.637	1
QECRU	xgb	mcdermott	brier	0.649	0.236	0.174	0.021	6.022	1
qcosine	xgb	mcdermott	Accuracy	0.581	0.71	0.083	0.03	-4.304	1
QEC HW1	xgb	mcdermott	Accuracy	0.419	0.71	0.093	0.03	-10.512	1
QEC HW2	xgb	mcdermott	Accuracy	0.516	0.71	0.084	0.03	-6.919	1
adaboosted	xgb	mcdermott subset	F1 Score	0.589	0.673	0.018	0.049	-4.965	1
QEC	xgb	mcdermott subset	F1 Score	0.589	0.673	0	0.049	-5.378	1
QEC HW1	xgb	mcdermott	F1 Score	0.39	0.616	0.15	0.042	-6.347	1

## Sheet: Miao_best_stats
Supplementary Table 1C. Performance comparison between all methods and classical baselines for the Miao et al. data. The method configuration with the maximum median metric perfromance is ccompared to a random forest and XGBoost baseline. The median and standard deviation of the resepctive metric value is shown for the method and baseline. The t-statistic and p-value from a one-tailed t-test are …
Method	Baseline	Dataset	Metric	Median method	Median baseline	Std. dev. method	Std. dev. baseline	t statistic	p-value
QECRU	random forest	Miao	Accuracy	1	0.714		0	inf	0
QECRU	xgb	Miao	Accuracy	1	0.714		0	inf	0
QECRU	random forest	Miao	F1 Score	1	0.595		0	3297724063500380	0
QECRU	xgb	Miao	F1 Score	1	0.595		0	3297724063500380	0
xgb	random forest	Miao subset	brier	0.211	0.231	0.019	0.04	-1.775	0.046
xgb	random forest	Miao subset	Accuracy	0.714	0.714	0	0.045	1	0.165
QEC	random forest	Miao subset	Accuracy	0.714	0.714	0	0.045	1	0.165
xgb	random forest	Miao subset	F1 Score	0.595	0.595	0	0.024	1	0.165
QEC	random forest	Miao subset	F1 Score	0.595	0.595	0	0.024	1	0.165
QECRU	xgb	Miao subset	F1 Score	0.595	0.595		0	0.905	0.195
xgb	random forest	Miao	brier	0.211	0.209	0.015	0.021	-0.327	0.374
QECRU	random forest	Miao subset	Accuracy	0.714	0.714		0.045	0.302	0.385
QECRU	random forest	Miao subset	F1 Score	0.595	0.595		0.024	0.302	0.385
random forest	xgb	Miao	F1 Score	0.595	0.595	0	0	0	0.5
xgb	random forest	Miao	F1 Score	0.595	0.595	0	0	0	0.5
QEC	random forest	Miao	F1 Score	0.595	0.595	0	0	0	0.5
QEC	xgb	Miao	F1 Score	0.595	0.595	0	0	0	0.5
QEC	xgb	Miao subset	F1 Score	0.595	0.595	0	0	0	0.5
random forest	xgb	Miao	brier	0.209	0.211	0.021	0.015	0.327	0.626
random forest	xgb	Miao subset	Accuracy	0.714	0.714	0.045	0	-1	0.835
random forest	xgb	Miao subset	F1 Score	0.595	0.595	0.024	0	-1	0.835
QCC	random forest	Miao subset	F1 Score	0.519	0.595	0.126	0.024	-1.296	0.894
QECRU	random forest	Miao subset	brier	0.299	0.231		0.04	1.404	0.903
QCC	random forest	Miao	F1 Score	0.555	0.595	0.15	0	-1.383	0.908
QCC	xgb	Miao	F1 Score	0.555	0.595	0.15	0	-1.383	0.908
QCC	xgb	Miao subset	F1 Score	0.519	0.595	0.126	0	-1.51	0.926
QECRU	random forest	Miao	brier	0.251	0.209		0.021	1.76	0.944
random forest	xgb	Miao subset	brier	0.231	0.211	0.04	0.019	1.775	0.954
QECRU	xgb	Miao	brier	0.251	0.211		0.015	2.643	0.987
QCC	random forest	Miao subset	Accuracy	0.571	0.714	0.151	0.045	-2.586	0.991
QCC	xgb	Miao subset	Accuracy	0.571	0.714	0.151	0	-3	0.996
QCC	random forest	Miao subset	brier	0.336	0.231	0.1	0.04	3.373	0.998
QCC	random forest	Miao	Accuracy	0.571	0.714	0.162	0	-3.343	0.998
QCC	xgb	Miao	Accuracy	0.571	0.714	0.162	0	-3.343	0.998
QECRU	xgb	Miao subset	brier	0.299	0.211		0.019	4.098	0.999
QCC	random forest	Miao	brier	0.433	0.209	0.14	0.021	4.897	1
QCC	xgb	Miao	brier	0.433	0.211	0.14	0.015	4.982	1
QCC	xgb	Miao subset	brier	0.336	0.211	0.1	0.019	4.34	1
QEC	random forest	Miao	brier	0.676	0.209	0.086	0.021	15.072	1
QEC	xgb	Miao	brier	0.676	0.211	0.086	0.015	15.377	1
QEC	random forest	Miao subset	brier	0.468	0.231	0.115	0.04	5.818	1
QEC	xgb	Miao subset	brier	0.468	0.211	0.115	0.019	6.749	1
random forest	xgb	Miao	Accuracy	0.714	0.714	0	0
xgb	random forest	Miao	Accuracy	0.714	0.714	0	0
QEC	random forest	Miao	Accuracy	0.714	0.714	0	0
QEC	xgb	Miao	Accuracy	0.714	0.714	0	0
QEC	xgb	Miao subset	Accuracy	0.714	0.714	0	0
QECRU	xgb	Miao subset	Accuracy	0.714	0.714		0
